# Supplementary material for: Predictive metabolites for incident myocardial infarction: a two-step meta-analysis of individual patient data from six cohorts comprising 7897 individuals from the COnsortium of METabolomics Studies
Source: Cardiovasc Res. 2023 Sep 14;119(17):2743–54. doi: 10.1093/cvr/cvad147 (PMC10757581; doi:10.1093/cvr/cvad147)
Supplement: cvad147_Supplementary_Data [file cvad147_supplementary_data.zip]

Archive with 11 entries (11 files):
- MI_COMETS supplementary legends.docx
- suppl_table1.xlsx
- suppl_table2.xlsx
- suppl_table3.xlsx
- suppl_table4.xlsx
- suppl_table5xlsx.xlsx
- suppl_table6.xlsx
- suppl_table7.xlsx
- suppl_table8.xlsx
- suppl_text1.docx
- suppl_text2.doc
