# Supplementary material for: Predictive metabolites for incident myocardial infarction: a two-step meta-analysis of individual patient data from six cohorts comprising 7897 individuals from the COnsortium of METabolomics Studies
Source: Cardiovasc Res. 2023 Sep 14;119(17):2743–54. doi: 10.1093/cvr/cvad147 (PMC10757581; doi:10.1093/cvr/cvad147)
Supplement: cvad147_Supplementary_Data [file cvad147_supplementary_data.zip › suppl_table1.xlsx]

## Sheet: suppl_table1
Supplementary Table 1: Metabolites significantly associated (meta-analysis FDR < 0.05) with incident MI. TE and SE refer to estimated overall treatment effect and standard error, respectively.
HMDB	Metabolite	TE fixed	SE TE fixed	P-value	FDR	Number of cohorts	Participant number	Q	Q p-value	tau2	I2	lower I2	upper I2	Direction of association	Missingness percetage ARIC	Missingness percetage ET2DS	Missingness percetage GDM	Missingness percetage HABC	Missingness percetage TwinsUK	Missingness percetage WHI	Beta ARIC	Beta ET2DS	Beta GDM	Beta HABC	Beta TwinsUK	Beta WHI	SE ARIC	SE ET2DS	SE GDM	SE HABC	SE TwinsUK	SE WHI	p-value ARIC	p-value ET2DS	p-value GDM	p-value HABC	p-value TwinsUK	p-value WHI	Participant number ARIC	Participant number ET2DS	Participant numberGDM	Participant number HABC	Participant number TwinsUK	Participant number WHI
HMDB00641	glutamine	-0.30154	0.051814	5.89698e-09	2.47673e-07	4	3644	14.1373	0.00272405	0.0369549	0.787796	0.431159	0.920838	?+?-+-	0.254767	0.00547046	0.830189	0.00840336	0	0		0.0935801		-0.0689566	0.0938585	-0.405611		0.130021		0.21535	0.502612	0.0589452		0.471692		0.748812	0.851863	5.93695e-12		909		236	911	1588
HMDB00296	uridine	-0.202563	0.0370124	4.42873e-08	1.48805e-06	4	6501	2.80326	0.422964	0	0	0	0.836132	-??+--	0.00264831			0.00840336	0	0	-0.193008			0.112549	-0.401049	-0.23543	0.049883			0.210888	0.433658	0.0577072	0.000109182			0.593554	0.355067	4.50863e-05	3766			236	911	1588
HMDB00699	1-methylnicotinamide	-0.169614	0.053813	0.00162204	0.00736494	3	2735	1.48824	0.475153	0	0	0	0.86021	???---	0.841896			0.00840336	0	0				-0.436146	-0.0391549	-0.155571				0.229169	0.485929	0.0557237				0.0570198	0.935778	0.00524115				236	911	1588
HMDB00187	serine	-0.164584	0.0365301	6.62376e-06	0.000111279	4	6509	5.50513	0.138332	0.0484202	0.455053	0	0.818522	-??---	0.000529661			0.00840336	0	0	-0.117334			-0.350145	-1.33317	-0.20507	0.0490341			0.204584	0.648179	0.0570556	0.0167155			0.0869902	0.0397059	0.000325362	3774			236	911	1588
HMDB00123	glycine	-0.160607	0.0350774	4.68011e-06	9.3943e-05	5	7659	15.476	0.00380922	0.0837362	0.741536	0.358614	0.895845	-++?+-	0	0.00547046	0.00419287	0.247899	0	0	-0.222427	0.0611011	0.252538		0.883608	-0.186706	0.0508592	0.13284	0.163282		0.487524	0.0552375	1.22333e-05	0.645546	0.12195		0.0699184	0.000724686	3776	909	475		911	1588
HMDB00168	asparagine	-0.150926	0.0386185	9.30181e-05	0.000868169	4	6168	31.6306	6.26089e-07	0.461775	0.905155	0.787339	0.9577	-??-+-	0.0908369			0.00840336	0	0	-0.00835587			-0.131612	1.39679	-0.382017	0.0511171			0.22977	0.496881	0.0614507	0.870152			0.566782	0.00493694	5.07884e-10	3433			236	911	1588
HMDB11211	1-(1-enyl-palmitoyl)-2-linoleoyl-GPC (P-16:0/18:2)	-0.139911	0.055225	0.0112939	0.0375806	3	2735	0.596237	0.742214	0	0	0	0.651078	???-+-				0.00840336	0	0				-0.0672555	0.156962	-0.1502				0.214216	0.442878	0.0576391				0.753551	0.723028	0.00916427				236	911	1588
HMDB00177	histidine	-0.139014	0.0348201	6.54255e-05	0.000692189	6	7896	4.5391	0.474669	0	0	0	0.72048	-+----	0	0.00656455	0	0.00840336	0	0	-0.107882	0.0230746	-0.136893	-0.0430172	-0.020146	-0.228796	0.048728	0.128147	0.169048	0.226606	0.467227	0.0593722	0.0268308	0.857103	0.41806	0.84944	0.965607	0.000116402	3776	908	477	236	911	1588
HMDB00167	threonine	-0.131476	0.0368813	0.000364061	0.00235239	4	6505	3.20114	0.361641	0.00211465	0.0628327	0	0.856499	-??-+-	0.00158898			0.00840336	0	0	-0.120054			-0.0277207	0.620462	-0.164071	0.0503994			0.211003	0.468693	0.0563908	0.0172165			0.895478	0.185565	0.00361966	3770			236	911	1588
HMDB10395	1-arachidonoyl-GPC (20:4)	-0.119168	0.0364796	0.0010881	0.00553939	4	6339	4.79268	0.187623	0.001867	0.374045	0	0.784804	-??---	0.0455508			0.00840336	0	0	-0.188062			-0.155898	-0.361514	-0.0307861	0.0501541			0.237091	0.445781	0.054958	0.000177054			0.510831	0.417384	0.575361	3604			236	911	1588
HMDB00259	serotonin	-0.117165	0.0360633	0.0011586	0.00572487	4	6401	2.91691	0.404614	0	0	0	0.842517	-??---	0.0135064			0.00840336	0	0.0371537	-0.12933			-0.178101	-1.03659	-0.0921122	0.0502991			0.22581	0.574047	0.0533763	0.0101339			0.430276	0.0709565	0.0843987	3725			236	911	1529
HMDB10386	1-linoleoyl-GPC (18:2)	-0.10168	0.0367372	0.00564405	0.0197542	4	6506	4.68537	0.19634	0.00196763	0.359709	0	0.777955	-??---	0.00132415			0.00840336	0	0	-0.166769			-0.179014	-0.448093	-0.0155292	0.0506512			0.228414	0.497264	0.0552195	0.000992976			0.4332	0.367527	0.778537	3771			236	911	1588
HMDB00929	tryptophan	-0.0943081	0.0372769	0.0114084	0.0375806	4	6511	1.0825	0.7813	0	0	0	0.575645	-??+--	0			0.00840336	0	0	-0.0874953			0.129204	-0.124439	-0.11405	0.0522481			0.231507	0.419743	0.0551322	0.0940103			0.576777	0.766875	0.0385776	3776			236	911	1588
HMDB00126	glycerol 3-phosphate	-0.0868732	0.0359878	0.0157801	0.0473404	4	6509	4.69342	0.195673	0.0197508	0.360808	0	0.778492	-??+--	0.000529661			0.00840336	0	0	-0.0694831			0.312712	-0.499365	-0.127343	0.0493321			0.220312	0.48322	0.0545271	0.158991			0.15578	0.301412	0.0195216	3774			236	911	1588
HMDB13127	hydroxybutyrylcarnitine	0.0904941	0.0369948	0.0144399	0.0449242	4	6258	3.99151	0.262383	0.0152252	0.248404	0	0.884914	+??--+	0.0619703			0.0210084	0.0175631	0	0.0919303			-0.146803	-0.614175	0.117072	0.0516993			0.201056	0.458048	0.0552983	0.0753752			0.465292	0.179968	0.034251	3542			233	895	1588
HMDB13678	4-hydroxyhippurate	0.0952804	0.0384264	0.0131547	0.0422432	3	5879	0.127524	0.938228	0	0	0	0	+???++	0.0773305				0	0.0654912	0.101908				0.208264	0.0828891	0.0496487				0.430637	0.0612952	0.0401125				0.628656	0.176281	3484				911	1484
HMDB11103	1,7-dimethylurate	0.0967443	0.039907	0.0153404	0.0468579	3	5439	2.11864	0.346691	0.00018868	0.0559989	0	0.901805	+???++	0.197828				0	0.0560453	0.151388				0.161539	0.035194	0.0553096				0.435571	0.0581478	0.00619834				0.710736	0.545012	3029				911	1499
HMDB00462	allantoin	0.0968578	0.0391358	0.0133267	0.0422432	4	5820	5.34143	0.148436	0.00406394	0.438353	0	0.812142	+??+-+	0.179555			0.00840336	0	0.0081864	0.0181222			0.345576	-0.0679444	0.176404	0.0539407			0.218577	0.476251	0.0593519	0.736897			0.113872	0.886555	0.00295706	3098			236	911	1575
HMDB00708	glycoursodeoxycholate	0.100102	0.0373139	0.00730283	0.0250383	3	5981	3.80505	0.149191	0.00345744	0.474383	0	0.846053	+???++	0.0778602				0	0	0.160225				0.468069	0.024283	0.0507748				0.507214	0.0553467	0.00160162				0.356099	0.660848	3482				911	1588
HMDB00682	3-indoxyl sulfate	0.10853	0.0355629	0.0022749	0.00932154	4	6511	2.29695	0.513106	0	0	0	0.800011	+??+++	0			0.00840336	0	0	0.130375			0.286722	0.486843	0.065342	0.0487743			0.22476	0.416579	0.0538556	0.00751688			0.202069	0.242538	0.225022	3776			236	911	1588
HMDB00840	2-hydroxyhippurate (salicylurate)	0.110768	0.0378583	0.0034351	0.0131158	4	5840	7.23192	0.0648618	0.10132	0.585172	0	0.861985	+??+++	0.177701			0.00840336	0	0	0.0898131			0.46036	1.09634	0.0974154	0.0532409			0.222816	0.461624	0.0558933	0.0916186			0.0388191	0.0175508	0.0813541	3105			236	911	1588
HMDB00092	dimethylglycine	0.112916	0.0372467	0.00243281	0.00964282	4	6178	1.94515	0.583869	0	0	0	0.763841	+??--+	0.0881886			0.00840336	0	0	0.140209			-0.160692	-0.0751771	0.0976645	0.050514			0.228868	0.480914	0.0572129	0.00550919			0.482606	0.87578	0.0878151	3443			236	911	1588
HMDB00637	glycochenodeoxycholate	0.11441	0.0377936	0.0024681	0.00964282	3	5740	6.82033	0.0330358	0.243325	0.706759	0.000819714	0.913939	+???++	0.141684				0	0	0.151185				1.17457	0.0612715	0.0531114				0.457131	0.0541678	0.00441952				0.0101861	0.257995	3241				911	1588
HMDB04193	N1-Methyl-2-pyridone-5-carboxamide	0.114727	0.0369609	0.00190916	0.00822406	3	6261	1.39717	0.497289	0	0	0	0.851098	+???-+	0.00370763				0	0	0.154088				-0.129093	0.0739742	0.0511517				0.507839	0.0537651	0.00259214				0.79934	0.168859	3762				911	1588
HMDB06344	phenylacetylglutamine	0.116268	0.0378793	0.00214456	0.00900715	3	6274	1.02541	0.598872	0	0	0	0.797116	+???++	0.000264831				0	0	0.139002				0.396257	0.0776127	0.0492245				0.445539	0.0598468	0.00474522				0.373794	0.194681	3775				911	1588
HMDB11506	1-oleoyl-GPE (18:1)	0.120024	0.0361931	0.0009125	0.00494516	4	6505	4.75799	0.190401	0.0325741	0.369481	0	0.782659	+??-++	0.00158898			0.00840336	0	0	0.0846339			-0.0643708	0.853391	0.161756	0.0497988			0.221906	0.42481	0.0546925	0.0892215			0.771754	0.0445503	0.00310097	3770			236	911	1588
HMDB03681	4-acetamidobutanoate	0.121317	0.0376476	0.00127104	0.00610101	3	6265	1.35691	0.5074	0	0	0	0.846681	+???++	0.00264831				0	0	0.0846481				0.156558	0.174018	0.0490858				0.438027	0.0592041	0.0846191				0.720781	0.00328969	3766				911	1588
HMDB00172	isoleucine	0.12278	0.0359654	0.000640513	0.00384308	6	7897	5.02902	0.412349	6.20381e-05	0.00577079	0	0.747711	++--++	0	0.00547046	0	0.00840336	0	0	0.160589	0.231566	-0.116867	-0.18195	0.043989	0.107588	0.0534432	0.133345	0.159987	0.247	0.486189	0.057069	0.0026571	0.08246	0.465096	0.461341	0.927908	0.0593981	3776	909	477	236	911	1588
HMDB00211	myo-inositol	0.123356	0.0385797	0.00138663	0.00647095	4	6509	0.651112	0.884638	0	0	0	0.294491	+??+++	0			0.0168067	0	0	0.102524			0.206741	0.346387	0.141183	0.0519126			0.228239	0.430151	0.0601717	0.048275			0.365037	0.420664	0.0189593	3776			234	911	1588
HMDB00289	urate	0.123528	0.0370268	0.000849418	0.00475674	4	6510	1.79892	0.61517	0	0	0	0.744644	+??+-+	0.000264831			0.00840336	0	0	0.128401			0.273697	-0.356015	0.114939	0.0498343			0.214285	0.424497	0.0577919	0.00997881			0.201512	0.401652	0.0467184	3775			236	911	1588
HMDB00190	lactate	0.132026	0.0341169	0.000108925	0.000963125	6	7897	10.9303	0.0527797	0.0310543	0.542556	0	0.816762	++-+++	0	0.00547046	0	0.00840336	0	0	0.136421	0.219607	-0.366705	0.185815	0.465025	0.159615	0.049625	0.130074	0.161724	0.229824	0.41227	0.0549724	0.00597697	0.0913494	0.0233616	0.418795	0.259336	0.00368965	3776	909	477	236	911	1588
HMDB11130	1-stearoyl-GPE (18:0)	0.134958	0.0356222	0.000151512	0.0011067	4	6482	2.52658	0.470506	0	0	0	0.818187	+??-++	0.00768008			0.00840336	0	0	0.159306			-0.124469	0.609235	0.113262	0.0487345			0.235675	0.499141	0.0538386	0.0010798			0.597402	0.22225	0.0354012	3747			236	911	1588
HMDB00138	glycocholate	0.135692	0.0488392	0.00546374	0.01953	3	4703	4.41303	0.110084	0.116565	0.546796	0	0.870429	+??-+?	0.0582627			0.00840336	0		0.14592			-0.194169	0.805073		0.050427			0.216007	0.468672		0.00380747			0.368705	0.0858377		3556			236	911
HMDB01043	arachidonate (20:4n6)	0.13707	0.0366841	0.000186595	0.00130616	3	6275	4.86854	0.0876617	0.285639	0.589199	0	0.882997	+???-+	0				0	0	0.142019				-1.0634	0.143177	0.0491024				0.545316	0.055472	0.00382441				0.0511685	0.00984953	3776				911	1588
HMDB01999	eicosapentaenoate (EPA; 20:5n3)	0.140228	0.036659	0.000130674	0.00109766	3	6275	0.88943	0.641007	0	0	0	0.766097	+???-+	0				0	0	0.163763				-0.185161	0.114507	0.0491412				0.488046	0.055401	0.000860702				0.704396	0.0387456	3776				911	1588
HMDB00684	kynurenine	0.145712	0.0382168	0.000137413	0.0010993	4	6511	1.47081	0.689023	0	0	0	0.687679	+??--+	0			0.00840336	0	0	0.172566			-0.0351357	-0.107664	0.13083	0.0520886			0.215962	0.381968	0.0589433	0.000923207			0.870759	0.778046	0.0264462	3776			236	911	1588
HMDB00067	cholesterol	0.151423	0.0348451	1.38895e-05	0.000179495	5	7661	2.75119	0.600288	0	0	0	0.697637	+++?++	0	0.00547046	0		0	0	0.202847	0.111498	0.0323928		0.323639	0.0973755	0.0486641	0.13436	0.173204		0.407796	0.0571102	3.06869e-05	0.406627	0.851644		0.427411	0.0881859	3776	909	477		911	1588
HMDB00156	malate	0.153079	0.0384878	6.96924e-05	0.000692189	4	6231	0.48188	0.922854	0	0	0	0.0467232	+??+++	0.0730932			0.00840336	0.00439078	0	0.145986			0.172584	0.419164	0.154254	0.0534015			0.213594	0.394259	0.058118	0.006262			0.41909	0.287706	0.00795068	3500			236	907	1588
HMDB08994	1-stearoyl-2-linoleoyl-GPE (18:0/18:2)	0.153574	0.0537462	0.00427128	0.0159461	3	2735	5.89414	0.0524934	0.257983	0.66068	0	0.902305	???+++				0.00840336	0	0				0.193013	1.26905	0.1348				0.214947	0.465279	0.0559088				0.369209	0.00638149	0.0159059				236	911	1588
HMDB00148	glutamate	0.158188	0.037808	2.86461e-05	0.000343754	4	6511	34.843	1.3149e-07	0.0909411	0.9139	0.810968	0.960783	-??+-+	0			0.00840336	0	0	-0.0294907			0.355779	-0.657411	0.410192	0.0506029			0.221441	0.55405	0.0591939	0.560037			0.10813	0.235403	4.21943e-12	3776			236	911	1588
HMDB00254	succinate	0.162536	0.0372325	1.26862e-05	0.000179495	4	6511	3.13992	0.370551	0.000181906	0.0445624	0	0.853702	+??+++	0			0.00840336	0	0	0.113008			0.0471622	0.0375614	0.240367	0.0500326			0.220224	0.397498	0.0582281	0.0239031			0.830426	0.924716	3.65885e-05	3776			236	911	1588
HMDB02329	oxalate (ethanedioate)	0.163049	0.0574942	0.00456939	0.0166882	3	2735	3.19596	0.202305	0.117124	0.374209	0	0.802625	???+-+	0.472987			0.00840336	0	0				0.30561	-0.741725	0.163075				0.216367	0.54443	0.0599993				0.157814	0.173075	0.0065688				236	911	1588
HMDB11503	1-palmitoyl-GPE (16:0)	0.166815	0.0365548	5.03266e-06	9.3943e-05	4	6511	3.92435	0.26975	0.0203493	0.235541	0	0.882945	+??+++	0			0.00840336	0	0	0.181405			0.197744	0.914473	0.131908	0.0494782			0.24518	0.403398	0.0561566	0.000246019			0.419942	0.0233949	0.0188274	3776			236	911	1588
HMDB02925	dihomo-linolenate (20:3n3 or n6)	0.169938	0.0389654	1.29315e-05	0.000179495	3	6275	13.7315	0.00104292	0.895882	0.854349	0.572713	0.950351	+???-+	0				0	0	0.234658				-1.66351	0.0854463	0.0494638				0.572472	0.0636466	2.09503e-06				0.00366276	0.17943	3776				911	1588
HMDB08993	1-stearoyl-2-oleoyl-GPE (18:0/18:1)	0.177578	0.053959	0.000998368	0.00524143	3	2735	7.20007	0.0273227	0.379344	0.722225	0.0618075	0.917758	???+++				0.00840336	0	0				0.0990656	1.38961	0.16432				0.223845	0.457418	0.0560139				0.658081	0.00238202	0.00335109				236	911	1588
HMDB00206	N6-acetyllysine	0.181481	0.0373476	1.17829e-06	3.29922e-05	3	6274	2.27448	0.320703	0.0065163	0.120679	0	0.908533	+???++	0.000264831				0	0	0.194998				0.85467	0.153674	0.0494539				0.480245	0.0573816	8.04604e-05				0.0751327	0.00740412	3775				911	1588
HMDB00099	cystathionine	0.183407	0.0584868	0.0017135	0.00757547	3	2730	3.83191	0.147201	0.0813384	0.478068	0	0.847405	???-++				0.0294118	0	0				-0.154105	0.786281	0.198456				0.22612	0.485308	0.061024				0.495545	0.105196	0.00114557				231	911	1588
HMDB04949	N-palmitoyl-sphingosine (d18:1/16:0)	0.184436	0.0539755	0.000633107	0.00384308	3	2735	0.194746	0.907218	0	0	0	0	???+++				0.00840336	0	0				0.263081	0.101764	0.180094				0.205194	0.40369	0.0564909				0.199805	0.800976	0.00143254				236	911	1588
HMDB00767	pseudouridine	0.189371	0.0393372	1.47902e-06	3.54964e-05	3	6275	0.731223	0.693772	0	0	0	0.71549	+???++	0				0	0	0.200524				0.548414	0.16927	0.0525797				0.474289	0.059753	0.000136897				0.247564	0.00461378	3776				911	1588
HMDB07103	1-palmitoyl-2-linoleoyl-glycerol (16:0/18:2)	0.191722	0.0568222	0.000740682	0.00429085	3	2735	0.224928	0.89363	0	0	0	0.0750813	???+++				0.00840336	0	0				0.252862	0.00762399	0.190375				0.225362	0.474065	0.059175				0.261851	0.987169	0.00129474				236	911	1588
HMDB00020	4-hydroxyphenylacetate	0.213362	0.0561668	0.000145445	0.0011067	3	2735	2.48141	0.28918	0.00680827	0.194007	0	0.916161	???+++	0.437765			0.00840336	0	0				0.564494	0.229732	0.190568				0.230153	0.48528	0.0583349				0.0141793	0.635928	0.00108775				236	911	1588
HMDB00134	fumarate	0.213934	0.0587793	0.000273045	0.00183487	3	2735	2.93188	0.230861	0.058513	0.317843	0	0.929042	???+++	0.470074			0.00840336	0	0				0.0708156	0.881683	0.212312				0.209329	0.425418	0.061888				0.735139	0.0382178	0.000602277				236	911	1588
HMDB00122	glucose	0.232973	0.0376299	5.97258e-10	5.01697e-08	6	7712	5.3997	0.369069	0.00198647	0.074023	0	0.76503	++++++	0	0.00656455	0	0.00840336	0	0.115869	0.258595	0.10401	0.0183831	0.316548	1.00453	0.246835	0.0529416	0.126007	0.159868	0.240056	0.526005	0.0664676	1.03673e-06	0.409128	0.908454	0.18729	0.0561683	0.000204318	3776	908	477	236	911	1404
HMDB00555	3-methyladipate	0.244593	0.0615152	7.0043e-05	0.000692189	3	2735	1.92278	0.382361	0	0	0	0.891802	???+++				0.00840336	0	0				0.067803	0.829607	0.251922				0.214243	0.527699	0.0647002				0.751641	0.115923	9.87347e-05				236	911	1588
HMDB00127	glucuronate	0.316689	0.0451644	2.3507e-12	3.94918e-10	4	5893	1.69234	0.638639	0	0	0	0.728562	+??+++	0.163665			0.00840336	0	0	0.276986			0.360084	0.561643	0.397606	0.0552639			0.212822	0.500751	0.0855157	5.38497e-07			0.0906562	0.262032	3.3273e-06	3158			236	911	1588
HMDB00247	mannitol/sorbitol	0.335532	0.0551722	1.19035e-09	6.66598e-08	3	2735	2.04649	0.359427	0.000741728	0.0227167	0	0.898343	???+++	0.494439			0.00840336	0	0				0.56001	0.835927	0.314944				0.224813	0.521651	0.0572544				0.0127383	0.109053	3.78111e-08				236	911	1588
