# Supplementary material for: Predictive metabolites for incident myocardial infarction: a two-step meta-analysis of individual patient data from six cohorts comprising 7897 individuals from the COnsortium of METabolomics Studies
Source: Cardiovasc Res. 2023 Sep 14;119(17):2743–54. doi: 10.1093/cvr/cvad147 (PMC10757581; doi:10.1093/cvr/cvad147)
Supplement: cvad147_Supplementary_Data [file cvad147_supplementary_data.zip › suppl_table2.xlsx]

## Sheet: suppl_table2
Supplementary Table 2. Literature references for the metabolites previously associated with any cardiac diseases, and the super- and sub-pathways for metabolites associated with incident MI. For the metabolites that did not remain significant after further adjusting the meta-analyses for prevalent hypertension, dyslipidaemia and type-2 diabetes, references showing their associations with any of t…
HMDB	Metabolite	Super-pathway	Sub-pathway	Reference	Siginificant (p-value<0.05) after further adjusting for prevalent hypertension, dyslipidaemia and type-2 diabetes	Reference marker of hypertension	Reference marker of dyslipidaemia	Reference marker of type-2 diabetes
HMDB00168	asparagine	Amino Acid	Alanine and Aspartate Metabolism	(Drake et al., 2012)	Yes
HMDB00148	glutamate	Amino Acid	Glutamate Metabolism	(Zheng et al., 2016)	Yes
HMDB00641	glutamine	Amino Acid	Glutamate Metabolism	(Holmes et al., 2018)	Yes
HMDB00092	dimethylglycine	Amino Acid	Glycine, Serine and Threonine Metabolism	(Svingen et al., 2013)	Yes
HMDB00123	glycine	Amino Acid	Glycine, Serine and Threonine Metabolism	(Rom et al., 2018)	Yes
HMDB00187	serine	Amino Acid	Glycine, Serine and Threonine Metabolism	(Padrón-Barthe et al., 2018)	Yes
HMDB00167	threonine	Amino Acid	Glycine, Serine and Threonine Metabolism	(Ozaki et al., 2002)	No	(Louca et al., 2022)
HMDB00177	histidine	Amino Acid	Histidine Metabolism	(Holmes et al., 2018)	Yes
HMDB00172	isoleucine	Amino Acid	Leucine, Isoleucine and Valine Metabolism	(Cruz et al., 2022)	No	(Louca et al., 2022)		(Menni et al., 2013)
HMDB00206	N6-acetyllysine	Amino Acid	Lysine Metabolism	(Balasubramanian et al., 2022)	Yes
HMDB00099	cystathionine	Amino Acid	Methionine, Cysteine, SAM and Taurine Metabolism	(Dhar et al., 2018)	Yes
HMDB00020	4-hydroxyphenylacetate	Amino Acid	Phenylalanine Metabolism	(Cao et al., 2015)	Yes
HMDB03681	4-acetamidobutanoate	Amino Acid	Polyamine Metabolism	(Cruz et al., 2022)	Yes
HMDB00682	3-indoxyl sulfate	Amino Acid	Tryptophan Metabolism	(Cao et al., 2015)	Yes
HMDB00684	kynurenine	Amino Acid	Tryptophan Metabolism	(Li et al., 2020)	Yes
HMDB00259	serotonin	Amino Acid	Tryptophan Metabolism	(Sauer, Berlin and Kimmel, 2001)	Yes
HMDB00929	tryptophan	Amino Acid	Tryptophan Metabolism	(Li et al., 2020)(Ward-Caviness et al., 2017)	Yes
HMDB00127	glucuronate	Carbohydrate	Aminosugar Metabolism	(Martinez et al., 2020)	Yes
HMDB00247	mannitol/sorbitol	Carbohydrate	Fructose, Mannose and Galactose Metabolism	(Feng et al., 2016)	Yes
HMDB00122	glucose	Carbohydrate	Glycolysis, Gluconeogenesis, and Pyruvate Metabolism	(Holmes et al., 2018)	Yes
HMDB00190	lactate	Carbohydrate	Glycolysis, Gluconeogenesis, and Pyruvate Metabolism	(Henning et al., 1982)	No	(Menni et al., 2015)		(Menni et al., 2013)
HMDB02329	oxalate (ethanedioate)	Cofactors and Vitamins	Ascorbate and Aldarate Metabolism	(Pfau et al., 2021)	No	(Efe et al., 2019)		(Efe et al., 2019)
HMDB00699	1-methylnicotinamide	Cofactors and Vitamins	Nicotinate and Nicotinamide Metabolism	(Cruz et al., 2022)	Yes
HMDB04193	N1-Methyl-2-pyridone-5-carboxamide	Cofactors and Vitamins	Nicotinate and Nicotinamide Metabolism	(Surendran, Aliani and Ravandi, 2019)	Yes
HMDB00134	fumarate	Energy	TCA Cycle	(Ashrafian et al., 2012)	Yes
HMDB00156	malate	Energy	TCA Cycle	(Cruz et al., 2022)	Yes
HMDB00254	succinate	Energy	TCA Cycle	(Kohlhauer et al., 2018)	Yes
HMDB04949	N-palmitoyl-sphingosine (d18:1/16:0)	Lipid	Ceramides	(Meeusen et al., 2016)	Yes
HMDB07103	1-palmitoyl-2-linoleoyl-glycerol (16:0/18:2)	Lipid	Diacylglycerol	-	No			(Palmer et al., 2018)
HMDB13127	hydroxybutyrylcarnitine	Lipid	Fatty Acid Metabolism (Acyl Carnitine)	(Cheng et al., 2015)	No			(Lu et al., 2017)
HMDB00555	3-methyladipate	Lipid	Fatty Acid, Dicarboxylate	-	Yes
HMDB00126	glycerol 3-phosphate	Lipid	Glycerolipid Metabolism	-	Yes
HMDB00211	myo-inositol	Lipid	Inositol Metabolism	(McKirnan et al., 2019)	No	(Louca et al., 2022)
HMDB01043	arachidonate (20:4n6)	Lipid	Long Chain Polyunsaturated Fatty Acid (n3 and n6)	(Holmes et al., 2018)	No	(Tsukamoto and Sugawara, 2017)
HMDB01999	eicosapentaenoate (EPA; 20:5n3)	Lipid	Long Chain Polyunsaturated Fatty Acid (n3 and n6)	(Holmes et al., 2018)	No	(Bercea et al., 2021)
HMDB02925	dihomo-linolenate (20:3n3 or n6)	Lipid	Long Chain Polyunsaturated Fatty Acid (n3 and n6)	(Wang et al., 2003)	No	(Menni et al., 2015)
HMDB10395	1-arachidonoyl-GPC (20:4)	Lipid	Lysophospholipid	-	Yes
HMDB10386	1-linoleoyl-GPC (18:2)	Lipid	Lysophospholipid	(Surendran, Aliani and Ravandi, 2019)(Ward-Caviness et al., 2017)	Yes
HMDB11506	1-oleoyl-GPE (18:1)	Lipid	Lysophospholipid	(Yang et al., 2018)	Yes
HMDB11503	1-palmitoyl-GPE (16:0)	Lipid	Lysophospholipid	-	Yes
HMDB11130	1-stearoyl-GPE (18:0)	Lipid	Lysophospholipid	-	Yes
HMDB08994	1-stearoyl-2-linoleoyl-GPE (18:0/18:2)	Lipid	Phosphatidylethanolamine	-	No			(Palmer et al., 2018)
HMDB08993	1-stearoyl-2-oleoyl-GPE (18:0/18:1)	Lipid	Phosphatidylethanolamine	(Nogal et al., 2022)	No			(Palmer et al., 2018)
HMDB11211	1-(1-enyl-palmitoyl)-2-linoleoyl-GPC (P-16:0/18:2)	Lipid	Plasmalogen	(Moxon et al., 2017) (Sutter et al., 2016)	Yes
HMDB00138	glycocholate	Lipid	Primary Bile Acid Metabolism	(Liu et al., 2021)	No		(Breuningera et al., 2019)
HMDB00637	glycochenodeoxycholate	Lipid	Secondary Bile Acid Metabolism	-	Yes
HMDB00708	glycoursodeoxycholate	Lipid	Secondary Bile Acid Metabolism	(Cruz et al., 2022)	Yes
HMDB00067	cholesterol	Lipid	Sterol	(Haase et al., 2012)	Yes
HMDB00462	allantoin	Nucleotide	Purine Metabolism, (Hypo)Xanthine/Inosine containing	-	No			(Papandreou et al., 2019)
HMDB00289	urate	Nucleotide	Purine Metabolism, (Hypo)Xanthine/Inosine containing	(Tai et al., 2022)	No	(Louca et al., 2022)	(Menni et al., 2017)
HMDB00767	pseudouridine	Nucleotide	Pyrimidine Metabolism, Uracil containing	(Razavi et al., 2020)	Yes
HMDB00296	uridine	Nucleotide	Pyrimidine Metabolism, Uracil containing	(Krylova et al., 2006)	Yes
HMDB06344	phenylacetylglutamine	Peptide	Acetylated Peptides	(Ottosson et al., 2020)	Yes
HMDB00840	2-hydroxyhippurate (salicylurate)	Xenobiotics	Benzoate Metabolism	(Schrör and Rauch, 2015)	No			(Vangipurapu et al., 2020)
HMDB13678	4-hydroxyhippurate	Xenobiotics	Benzoate Metabolism	(Huang et al., 2018)	No	(Zheng et al., 2013)
HMDB11103	1,7-dimethylurate	Xenobiotics	Xanthine Metabolism	-	No	(Louca et al., 2020)
