# Supplementary material for: Predictive metabolites for incident myocardial infarction: a two-step meta-analysis of individual patient data from six cohorts comprising 7897 individuals from the COnsortium of METabolomics Studies
Source: Cardiovasc Res. 2023 Sep 14;119(17):2743–54. doi: 10.1093/cvr/cvad147 (PMC10757581; doi:10.1093/cvr/cvad147)
Supplement: cvad147_Supplementary_Data [file cvad147_supplementary_data.zip › suppl_table3.xlsx]

## Sheet: Sheet1
Supplementary Table 3: Results of the random effect inverse-variance meta-analysis performed in the MI-associated metabolites (meta-analysis FDR < 0.05) based on the results from the fixed effect inverse-variance meta-analysis. TE and SE refer to estimated overall treatment effect and standard error, respectively.
HMDB	Metabolite	Number of cohorts	TE_RANDOM	SE_RANDOM	P-value_RANDOM
HMDB00020	4-hydroxyphenylacetate	3	0.258212	0.106222	0.000193907
HMDB00067	cholesterol	5	0.151423	0.0348451	2.13e-05
HMDB00092	dimethylglycine	4	0.112916	0.0372467	0.00337374
HMDB00099	cystathionine	3	0.152317	0.165276	0.00224143
HMDB00122	glucose	6	0.2294	0.0416508	1.02e-09
HMDB00123	glycine	5	-0.0458549	0.0896028	2.42e-06
HMDB00126	glycerol 3-phosphate	4	-0.077936	0.0563681	0.0211658
HMDB00127	glucuronate	4	0.316689	0.0451644	4.05e-12
HMDB00134	fumarate	3	0.228283	0.121978	0.000362727
HMDB00138	glycocholate	3	0.113121	0.172615	0.00705377
HMDB00148	glutamate	4	0.160272	0.176789	1.74e-10
HMDB00156	malate	4	0.153079	0.0384878	0.000100205
HMDB00167	threonine	4	-0.130454	0.0400203	0.000516108
HMDB00168	asparagine	4	-0.037238	0.172111	3.09e-08
HMDB00172	isoleucine	6	0.122543	0.0362714	0.000985939
HMDB00177	histidine	6	-0.139014	0.0348201	0.000102466
HMDB00187	serine	4	-0.187094	0.0644985	9.65e-06
HMDB00190	lactate	6	0.108776	0.0662196	0.0001715
HMDB00206	N6-acetyllysine	3	0.181961	0.0422217	1.61e-06
HMDB00211	myo-inositol	4	0.123356	0.0385797	0.00193718
HMDB00247	mannitol/sorbitol	3	0.341177	0.0627755	1.76e-09
HMDB00254	succinate	4	0.163018	0.0395015	1.77e-05
HMDB00259	serotonin	4	-0.117165	0.0360633	0.00162227
HMDB00289	urate	4	0.123528	0.0370268	0.00119358
HMDB00296	uridine	4	-0.202563	0.0370124	6.34e-08
HMDB00462	allantoin	4	0.112259	0.0668326	0.0128586
HMDB00555	3-methyladipate	3	0.244593	0.0615152	9.37e-05
HMDB00637	glycochenodeoxycholate	3	0.144494	0.0891103	0.00321634
HMDB00641	glutamine	4	-0.125177	0.173409	2.88e-10
HMDB00682	3-indoxyl sulfate	4	0.10853	0.0355629	0.00315777
HMDB00684	kynurenine	4	0.145712	0.0382168	0.000196574
HMDB00699	1-methylnicotinamide	3	-0.169614	0.053813	0.00212301
HMDB00708	glycoursodeoxycholate	3	0.0998512	0.0620786	0.00806912
HMDB00767	pseudouridine	3	0.189371	0.0393372	2.02e-06
HMDB00840	2-hydroxyhippurate (salicylurate)	4	0.159003	0.0790231	0.00474019
HMDB00929	tryptophan	4	-0.0943081	0.0372769	0.0154098
HMDB01043	arachidonate (20:4n6)	3	0.122185	0.0718334	0.000248473
HMDB01999	eicosapentaenoate (EPA; 20:5n3)	3	0.140228	0.036659	0.00017431
HMDB02329	oxalate (ethanedioate)	3	0.14626	0.140656	0.00591262
HMDB02925	dihomo-linolenate (20:3n3 or n6)	3	0.0650314	0.138966	1.75e-05
HMDB03681	4-acetamidobutanoate	3	0.121317	0.0376476	0.0016675
HMDB04193	N1-Methyl-2-pyridone-5-carboxamide	3	0.114727	0.0369609	0.00249471
HMDB04949	N-palmitoyl-sphingosine (d18:1/16:0)	3	0.184436	0.0539755	0.000836033
HMDB06344	phenylacetylglutamine	3	0.116268	0.0378793	0.00279893
HMDB07103	1-palmitoyl-2-linoleoyl-glycerol (16:0/18:2)	3	0.191722	0.0568222	0.000976731
HMDB08993	1-stearoyl-2-oleoyl-GPE (18:0/18:1)	3	0.354143	0.235846	0.0013129
HMDB08994	1-stearoyl-2-linoleoyl-GPE (18:0/18:2)	3	0.317845	0.206348	0.00553132
HMDB10386	1-linoleoyl-GPC (18:2)	4	-0.103359	0.0574818	0.00561729
HMDB10395	1-arachidonoyl-GPC (20:4)	4	-0.118733	0.0581869	0.00100635
HMDB11103	1,7-dimethylurate	3	0.0965078	0.042143	0.0194868
HMDB11130	1-stearoyl-GPE (18:0)	4	0.134958	0.0356222	0.000216515
HMDB11211	1-(1-enyl-palmitoyl)-2-linoleoyl-GPC (P-16:0/18:2)	3	-0.139911	0.055225	0.01443
HMDB11503	1-palmitoyl-GPE (16:0)	4	0.171026	0.0493305	7.34e-06
HMDB11506	1-oleoyl-GPE (18:1)	4	0.123388	0.0571299	0.00128125
HMDB13127	hydroxybutyrylcarnitine	4	0.080946	0.0500544	0.0194065
HMDB13678	4-hydroxyhippurate	3	0.0952804	0.0384264	0.016766
