# Supplementary material for: Predictive metabolites for incident myocardial infarction: a two-step meta-analysis of individual patient data from six cohorts comprising 7897 individuals from the COnsortium of METabolomics Studies
Source: Cardiovasc Res. 2023 Sep 14;119(17):2743–54. doi: 10.1093/cvr/cvad147 (PMC10757581; doi:10.1093/cvr/cvad147)
Supplement: cvad147_Supplementary_Data [file cvad147_supplementary_data.zip › suppl_table4.xlsx]

## Sheet: Sheet1
Supplementary Table 4: Meta-analysis results from the 56 metabolites significantly associated with incident MI when the analyses were run excluding the cohorts in which MI was assessed by self-reported questionnaires (TwinsUK and ET2DS). TE and SE refer to estimated overall treatment effect and standard error, respectively.
HMDB	Metabolite	TE fixed	SE TE fixed	P-value	FDR	Number of cohorts	Participant number	Q	Q p-value	tau2	I2	lower I2	upper I2	Direction of association	Missingness percetage ARIC	Missingness percetage GDM	Missingness percetage HABC	Missingness percetage WHI	Beta ARIC	Beta GDM	Beta HABC	Beta WHI	SE ARIC	SE GDM	SE HABC	SE WHI	p-value ARIC	p-value GDM	p-value HABC	p-value WHI	Participant number ARIC	Participant number GDM	Participant number HABC	Participant number WHI
HMDB00020	4-hydroxyphenylacetate	0.21314	0.0565468	0.000163732	0.0017167	2	1824	2.48026	0.115283	0.0417215	0.596816	0	0.905493	??++	43.7765		0.840336	0			0.564494	0.190568			0.230153	0.0583349			0.0141793	0.00108775			236	1588
HMDB00067	cholesterol	0.152966	0.0362215	2.41009e-05	0.000397092	3	5841	2.48273	0.28899	0.000808015	0.194435	0	0.916205	++?+	0	0		0	0.202847	0.0323928		0.0973755	0.0486641	0.173204		0.0571102	3.06869e-05	0.851644		0.0881859	3776	477		1588
HMDB00092	dimethylglycine	0.114051	0.0373589	0.00226677	0.0124339	3	5267	1.79125	0.408351	0	0	0	0.89598	+?-+	8.81886		0.840336	0	0.140209		-0.160692	0.0976645	0.050514		0.228868	0.0572129	0.00550919		0.482606	0.0878151	3443		236	1588
HMDB00099	cystathionine	0.174521	0.0589162	0.00305452	0.0151115	2	1819	2.26599	0.132242	0.0347211	0.558691	0	0.893359	??-+			2.94118	0			-0.154105	0.198456			0.22612	0.061024			0.495545	0.00114557			231	1588
HMDB00122	glucose	0.241311	0.0395404	1.04156e-09	1.20127e-07	4	5893	2.1562	0.540626	0	0	0	0.846878	++++	0	0	0.840336	11.5869	0.258595	0.0183831	0.316548	0.246835	0.0529416	0.159868	0.240056	0.0664676	1.03673e-06	0.908454	0.18729	0.000204318	3776	477	236	1404
HMDB00123	glycine	-0.183161	0.0364699	5.10695e-07	2.94501e-05	3	5839	7.72047	0.0210631	0.0513903	0.740948	0.13582	0.922345	-+?-	0	0.419287	24.7899	0	-0.222427	0.252538		-0.186706	0.0508592	0.163282		0.0552375	1.22333e-05	0.12195		0.000724686	3776	475		1588
HMDB00126	glycerol 3-phosphate	-0.0845726	0.036088	0.0191034	0.0595476	3	5598	3.96067	0.138023	0.0247823	0.495036	0	0.85346	-?+-	0.0529661		0.840336	0	-0.0694831		0.312712	-0.127343	0.0493321		0.220312	0.0545271	0.158991		0.15578	0.0195216	3774		236	1588
HMDB00127	glucuronate	0.31468	0.0453492	3.94773e-12	1.36591e-09	3	4982	1.45108	0.484062	0	0	0	0.89598	+?++	16.3665		0.840336	0	0.276986		0.360084	0.397606	0.0552639		0.212822	0.0855157	5.38497e-07		0.0906562	3.3273e-06	3158		236	1588
HMDB00134	fumarate	0.200938	0.0593486	0.000709884	0.00511708	2	1824	0.420183	0.516846	0	0			??++	47.0074		0.840336	0			0.0708156	0.212312			0.209329	0.061888			0.735139	0.000602277			236	1588
HMDB00138	glycocholate	0.128343	0.0491066	0.00896032	0.0356353	2	3792	2.35073	0.125224	0.0332288	0.574601	0	0.898597	+?-?	5.82627		0.840336		0.14592		-0.194169		0.050427		0.216007		0.00380747		0.368705		3556		236
HMDB00148	glutamate	0.162003	0.0378964	1.91219e-05	0.000361445	3	5600	32.6659	8.06647e-08	0.0512602	0.938774	0.85502	0.974144	-?++	0		0.840336	0	-0.0294907		0.355779	0.410192	0.0506029		0.221441	0.0591939	0.560037		0.10813	4.21943e-12	3776		236	1588
HMDB00156	malate	0.150519	0.0386725	9.93654e-05	0.00122787	3	5324	0.022009	0.989056	0	0	0	0.89598	+?++	7.30932		0.840336	0	0.145986		0.172584	0.154254	0.0534015		0.213594	0.058118	0.006262		0.41909	0.00795068	3500		236	1588
HMDB00167	threonine	-0.136161	0.036996	0.000232836	0.00230175	3	5594	0.611224	0.736672	0	0	0	0.89598	-?--	0.158898		0.840336	0	-0.120054		-0.0277207	-0.164071	0.0503994		0.211003	0.0563908	0.0172165		0.895478	0.00361966	3770		236	1588
HMDB00168	asparagine	-0.160332	0.0387357	3.48636e-05	0.000502617	3	5257	21.8692	1.78305e-05	0.0323137	0.908547	0.76106	0.964997	-?--	9.08369		0.840336	0	-0.00835587		-0.131612	-0.382017	0.0511171		0.22977	0.0614507	0.870152		0.566782	5.07884e-10	3433		236	1588
HMDB00172	isoleucine	0.114663	0.0374602	0.00220656	0.012314	4	6077	4.29024	0.231781	0.00642856	0.300739	0	0.745694	+--+	0	0	0.840336	0	0.160589	-0.116867	-0.18195	0.107588	0.0534432	0.159987	0.247	0.057069	0.0026571	0.465096	0.461341	0.0593981	3776	477	236	1588
HMDB00177	histidine	-0.15273	0.0362904	2.57011e-05	0.000404208	4	6077	2.73165	0.434876	0	0	0	0.846878	----	0	0	0.840336	0	-0.107882	-0.136893	-0.0430172	-0.228796	0.048728	0.169048	0.226606	0.0593722	0.0268308	0.41806	0.84944	0.000116402	3776	477	236	1588
HMDB00190	lactate	0.0354854	0.0354854	0.00052562	0.00422941	4	6077	9.7604	0.0207165	0.0457684	0.692636	0.113193	0.893469	+-++	0	0	0.840336	0	0.136421	-0.366705	0.185815	0.159615	0.049625	0.161724	0.229824	0.0549724	0.00597697	0.0233616	0.418795	0.00368965	3776	477	236	1588
HMDB00187	serine	-0.16086	0.0365882	1.10008e-05	0.000261593	3	5598	2.2444	0.325563	0.000525524	0.108893	0	0.907307	-?--	0.0529661		0.840336	0	-0.117334		-0.350145	-0.20507	0.0490341		0.204584	0.0570556	0.0167155		0.0869902	0.000325362	3774		236	1588
HMDB00206	N6-acetyllysine	0.177385	0.0374611	2.18845e-06	9.49936e-05	2	5363	0.297595	0.585394	0	0			+??+	0.0264831			0	0.194998			0.153674	0.0494539			0.0573816	8.04604e-05			0.00740412	3775			1588
HMDB00211	myo-inositol	0.121547	0.0387358	0.00170197	0.0101531	3	5598	0.380093	0.826921	0	0	0	0.89598	+?++	0		1.68067	0	0.102524		0.206741	0.141183	0.0519126		0.228239	0.0601717	0.048275		0.365037	0.0189593	3776		234	1588
HMDB00247	sorbitol	0.329871	0.0554834	2.75782e-09	2.38551e-07	2	1824	1.11591	0.2908	0.00311866	0.103873			??++	49.4439		0.840336	0			0.56001	0.314944			0.224813	0.0572544			0.0127383	3.78111e-08			236	1588
HMDB00254	succinate	0.163643	0.0373969	1.20968e-05	0.000261593	3	5600	3.0402	0.21869	0.00180301	0.342148	0	0.785044	+?++	0		0.840336	0	0.113008		0.0471622	0.240367	0.0500326		0.220224	0.0582281	0.0239031		0.830426	3.65885e-05	3776		236	1588
HMDB00259	serotonin	-0.113522	0.0361346	0.00168003	0.0101531	3	5490	0.341456	0.843051	0	0	0	0.89598	-?--	1.35064		0.840336	3.71537	-0.12933		-0.178101	-0.0921122	0.0502991		0.22581	0.0533763	0.0101339		0.430276	0.0843987	3725		236	1529
HMDB00289	urate	0.127204	0.0371685	0.000620788	0.00488165	3	5599	0.512975	0.773765	0	0	0	0.89598	+?++	0.0264831		0.840336	0	0.128401		0.273697	0.114939	0.0498343		0.214285	0.0577919	0.00997881		0.201512	0.0467184	3775		236	1588
HMDB00296	uridine	-0.201106	0.0371479	6.17476e-08	4.27293e-06	3	5590	2.59223	0.273593	0.00651611	0.228464	0	0.919745	-?+-	0.264831		0.840336	0	-0.193008		0.112549	-0.23543	0.049883		0.210888	0.0577072	0.000109182		0.593554	4.50863e-05	3766		236	1588
HMDB00462	allantoin	0.0979783	0.0392686	0.0125929	0.0431401	3	4909	5.22087	0.0735024	0.00920187	0.616922	0	0.890719	+?++	17.9555		0.840336	0.81864	0.0181222		0.345576	0.176404	0.0539407		0.218577	0.0593519	0.736897		0.113872	0.00295706	3098		236	1575
HMDB00555	3-methyladipate	0.236534	0.0619375	0.000134042	0.00144933	2	1824	0.676829	0.410681	0	0			??++			0.840336	0			0.067803	0.251922			0.214243	0.0647002			0.751641	9.87347e-05			236	1588
HMDB00637	glycochenodeoxycholate	0.107113	0.0379234	0.00473598	0.0210083	2	4829	1.40476	0.235928	0.00118724	0.288135			+??+	14.1684			0	0.151185			0.0612715	0.0531114			0.0541678	0.00441952			0.257995	3241			1588
HMDB00641	glutamine	-0.382146	0.0568539	1.79796e-11	3.11047e-09	2	1824	2.27353	0.1316	0.0317425	0.560154	0	0.893852	??--	25.4767	83.0189	0.840336	0			-0.0689566	-0.405611			0.21535	0.0589452			0.748812	5.93695e-12			236	1588
HMDB00682	3-indoxyl sulfate	0.105753	0.0356932	0.00304828	0.0151115	3	5600	1.46617	0.480424	0	0	0	0.89598	+?++	0		0.840336	0	0.130375		0.286722	0.065342	0.0487743		0.22476	0.0538556	0.00751688		0.202069	0.225022	3776		236	1588
HMDB00684	kynurenine	0.148274	0.0384095	0.000113224	0.00126373	3	5600	1.02634	0.598596	0	0	0	0.89598	+?-+	0		0.840336	0	0.172566		-0.0351357	0.13083	0.0520886		0.215962	0.0589433	0.000923207		0.870759	0.0264462	3776		236	1588
HMDB00699	1-methylnicotinamide	-0.171234	0.054146	0.00156452	0.00984223	2	1824	1.41526	0.234185	0.0115513	0.293417			??--	84.1896		0.840336	0			-0.436146	-0.155571			0.229169	0.0557237			0.0570198	0.00524115			236	1588
HMDB00708	glycoursodeoxycholate	0.0981	0.0374153	0.00874345	0.0351772	2	5070	3.27588	0.070305	0.00640513	0.694739	0	0.931282	+??+	7.78602			0	0.160225			0.024283	0.0507748			0.0553467	0.00160162			0.660848	3482			1588
HMDB00767	pseudouridine	0.186884	0.0394732	2.19638e-06	9.49936e-05	2	5364	0.154186	0.694567	0	0			+??+	0			0	0.200524			0.16927	0.0525797			0.059753	0.000136897			0.00461378	3776			1588
HMDB00840	2-hydroxyhippurate (salicylurate)	0.104094	0.0379862	0.00613805	0.0262604	3	4929	2.64279	0.266763	0.0108013	0.243223	0	0.92128	+?++	17.7701		0.840336	0	0.0898131		0.46036	0.0974154	0.0532409		0.222816	0.0558933	0.0916186		0.0388191	0.0813541	3105		236	1588
HMDB00929	tryptophan	-0.0940686	0.0374248	0.0119527	0.0413564	3	5600	1.07731	0.583534	0	0	0	0.89598	-?+-	0		0.840336	0	-0.0874953		0.129204	-0.11405	0.0522481		0.231507	0.0551322	0.0940103		0.576777	0.0385776	3776		236	1588
HMDB01043	arachidonate (20:4n6)	0.142528	0.0367674	0.000105983	0.00126373	2	5364	0.000244498	0.987524	0	0			+??+	0			0	0.142019			0.143177	0.0491024			0.055472	0.00382441			0.00984953	3776			1588
HMDB01999	eicosapentaenoate (EPA; 20:5n3)	0.142074	0.0367629	0.000111271	0.00126373	2	5364	0.442395	0.505969	0	0			+??+	0			0	0.163763			0.114507	0.0491412			0.055401	0.000860702			0.0387456	3776			1588
HMDB02329	oxalate (ethanedioate)	0.173253	0.0578175	0.00273053	0.0143146	2	1824	0.402983	0.525553	0	0			??++	47.2987		0.840336	0			0.30561	0.163075			0.216367	0.0599993			0.157814	0.0065688			236	1588
HMDB02925	dihomo-linolenate (20:3n3 or n6)	0.178472	0.039056	4.8855e-06	0.000140865	2	5364	3.42654	0.0641564	0.00785343	0.70816	0	0.934358	+??+	0			0	0.234658			0.0854463	0.0494638			0.0636466	2.09503e-06			0.17943	3776			1588
HMDB03681	4-acetamidobutanoate	0.121055	0.0377874	0.00135733	0.00886107	2	5354	1.35039	0.24521	0.0010457	0.259474			+??+	0.264831			0	0.0846481			0.174018	0.0490858			0.0592041	0.0846191			0.00328969	3766			1588
HMDB04193	N1-Methyl-2-pyridone-5-carboxamide	0.116025	0.0370592	0.00174321	0.0102229	2	5350	1.16543	0.280342	0.000472007	0.141947			+??+	0.370763			0	0.154088			0.0739742	0.0511517			0.0537651	0.00259214			0.168859	3762			1588
HMDB04949	N-palmitoyl-sphingosine (d18:1/16:0)	0.18594	0.0544646	0.00064024	0.00492274	2	1824	0.152043	0.69659	0	0			??++			0.840336	0			0.263081	0.180094			0.205194	0.0564909			0.199805	0.00143254			236	1588
HMDB06344	phenylacetylglutamine	0.11423	0.0380169	0.00265834	0.0141505	2	5363	0.627618	0.42823	0	0			+??+	0.0264831			0	0.139002			0.0776127	0.0492245			0.0598468	0.00474522			0.194681	3775			1588
HMDB07103	1-palmitoyl-2-linoleoyl-glycerol (16:0/18:2)	0.194405	0.0572348	0.000682237	0.00502242	2	1824	0.0719236	0.788556	0	0			??++			0.840336	0			0.252862	0.190375			0.225362	0.059175			0.261851	0.00129474			236	1588
HMDB08993	1-stearoyl-2-oleoyl-GPE (18:0/18:1)	0.160474	0.0543384	0.0031446	0.0151115	2	1824	0.079973	0.777334	0	0			??++			0.840336	0			0.0990656	0.16432			0.223845	0.0560139			0.658081	0.00335109			236	1588
HMDB08994	1-stearoyl-2-linoleoyl-GPE (18:0/18:2)	0.138489	0.0541084	0.0104833	0.0381812	2	1824	0.0686981	0.793242	0	0			??++			0.840336	0			0.193013	0.1348			0.214947	0.0559088			0.369209	0.0159059			236	1588
HMDB10386	1-linoleoyl-GPC (18:2)	-0.0997792	0.0368379	0.00675671	0.0281665	3	5595	4.1974	0.122615	0.00327071	0.523515	0	0.86305	-?--	0.132415		0.840336	0	-0.166769		-0.179014	-0.0155292	0.0506512		0.228414	0.0552195	0.000992976		0.4332	0.778537	3771		236	1588
HMDB10395	1-arachidonoyl-GPC (20:4)	-0.117534	0.0366023	0.00132226	0.00879811	3	5428	4.49514	0.105656	0.00351093	0.555075	0	0.872965	-?--	4.55508		0.840336	0	-0.188062		-0.155898	-0.0307861	0.0501541		0.237091	0.054958	0.000177054		0.510831	0.575361	3604		236	1588
HMDB11103	1,7-dimethylurate	0.0961958	0.0400756	0.016379	0.0524735	2	4528	2.09633	0.147654	0.0035375	0.522975	0	0.880568	+??+	19.7828			5.60453	0.151388			0.035194	0.0553096			0.0581478	0.00619834			0.545012	3029			1499
HMDB11130	1-stearoyl-GPE (18:0)	0.13253	0.0357133	0.000206498	0.00210142	3	5571	1.61911	0.445057	0	0	0	0.89598	+?-+	0.768008		0.840336	0	0.159306		-0.124469	0.113262	0.0487345		0.235675	0.0538386	0.0010798		0.597402	0.0354012	3747		236	1588
HMDB11211	1-(1-enyl-palmitoyl)-2-linoleoyl-GPC (P-16:0/18:2)	-0.1446	0.0556595	0.00937845	0.03646	2	1824	0.139801	0.708479	0	0			??--			0.840336	0			-0.0672555	-0.1502			0.214216	0.0576391			0.753551	0.00916427			236	1588
HMDB11503	1-palmitoyl-GPE (16:0)	0.160625	0.0367058	1.20875e-05	0.000261593	3	5600	0.460814	0.79421	0	0	0	0.89598	+?++	0		0.840336	0	0.181405		0.197744	0.131908	0.0494782		0.24518	0.0561566	0.000246019		0.419942	0.0188274	3776		236	1588
HMDB11506	1-oleoyl-GPE (18:1)	0.114661	0.0363252	0.00159661	0.00986474	3	5594	1.75594	0.415626	0	0	0	0.89598	+?-+	0.158898		0.840336	0	0.0846339		-0.0643708	0.161756	0.0497988		0.221906	0.0546925	0.0892215		0.771754	0.00310097	3770		236	1588
HMDB13127	hydroxybutyrylcarnitine	0.095121	0.0371161	0.0103833	0.0381812	3	5363	1.60924	0.447258	0	0	0	0.89598	+?-+	6.19703		2.10084	0	0.0919303		-0.146803	0.117072	0.0516993		0.201056	0.0552983	0.0753752		0.465292	0.034251	3542		233	1588
HMDB13678	4-hydroxyhippurate	0.0943736	0.0385803	0.0144388	0.0471304	2	4968	0.0581366	0.809466	0	0			+??+	7.73305			6.54912	0.101908			0.0828891	0.0496487			0.0612952	0.0401125			0.176281	3484			1484
