# Supplementary material for: Predictive metabolites for incident myocardial infarction: a two-step meta-analysis of individual patient data from six cohorts comprising 7897 individuals from the COnsortium of METabolomics Studies
Source: Cardiovasc Res. 2023 Sep 14;119(17):2743–54. doi: 10.1093/cvr/cvad147 (PMC10757581; doi:10.1093/cvr/cvad147)
Supplement: cvad147_Supplementary_Data [file cvad147_supplementary_data.zip › suppl_table5xlsx.xlsx]

## Sheet: Sheet1
Supplementary Table 3: Meta-analysis results from the 56 metabolites significantly associated with incident MI when the models were further adjusted for prevalent hypertension, prevalent type-2 diabetes and prevalent dyslipidemia. Significant associations are marked in red. TE and SE refer to estimated overall treatment effect and standard error, respectively.
HMDB	Metabolite	TE fixed	SE TE fixed	P-value	FDR	Number of cohorts	Participant number	Q	Q p-value	tau2	I2	lower I2	upper I2	Direction of association	Missingness percetage ARIC	Missingness percetage ET2DS	Missingness percetage GDM	Missingness percetage HABC	Missingness percetage WHI	Missingness percetage TwinsUK	Beta ARIC	Beta ET2DS	Beta GDM	Beta HABC	Beta WHI	Beta TwinsUK	SE ARIC	SE ET2DS	SE GDM	SE HABC	SE WHI	SE TwinsUK	p-value ARIC	p-value ET2DS	p-value GDM	p-value HABC	p-value WHI	p-value TwinsUK	Participant number ARIC	Participant number ET2DS	Participant number GDM	Participant number HABC	Participant number HABC	Participant number TwinsUK
HMDB00127	glucuronate	0.234452	0.0462192	3.92378e-07	2.19732e-05	4	5893	2.61477	0.454906	0	0	0	0.846878	+??+++	16.3665			0.840336	0	0	0.186506			0.281772	0.340615	0.554242	0.0558147			0.225303	0.090145	0.478965	0.000833185			0.211067	0.000157757	0.247204	3158			236	1588	911
HMDB00296	uridine	-0.176406	0.0373808	2.36827e-06	6.63116e-05	4	6501	2.20331	0.531296	0	0	0	0.846878	-??+--	0.264831			0.840336	0	0	-0.162598			0.0994271	-0.216843	-0.315592	0.048724			0.219055	0.0610268	0.443783	0.000846502			0.649908	0.0003805	0.476997	3766			236	1588	911
HMDB00641	glutamine	-0.237813	0.0535681	9.01876e-06	0.000133466	4	3644	10.3225	0.0160145	0.0243954	0.709373	0.169863	0.898253	?+?--+	25.4767	0.547046	83.0189	0.840336	0	0		0.0986494		-0.0327041	-0.332849	0.0735948		0.129819		0.224604	0.0613744	0.509567		0.447314		0.884231	5.85215e-08	0.885164		909		236	1588	911
HMDB00247	mannitol/sorbitol	0.255904	0.0577987	9.53329e-06	0.000133466	3	2735	3.03119	0.219677	0.0196657	0.340194	0	0.783896	???+++	49.4439			0.840336	0	0				0.523604	0.228664	0.850233				0.230392	0.060158	0.489185				0.0230464	0.000144078	0.0822				236	1588	911
HMDB00767	pseudouridine	0.163772	0.0400874	4.40039e-05	0.000492843	3	6275	0.758798	0.684272	0	0	0	0.89598	+???++	0				0	0	0.161662				0.159795	0.588427	0.0522184				0.0630734	0.48931	0.00196227				0.0112937	0.229145	3776				1588	911
HMDB10395	1-arachidonoyl-GPC (20:4)	-0.133129	0.0372898	0.000356818	0.0033303	4	6339	4.26049	0.234675	0.00131616	0.295856	0	0.74266	-??---	4.55508			0.840336	0	0	-0.196061			-0.180269	-0.0409636	-0.302528	0.0497558			0.239329	0.0584034	0.466958	8.13261e-05			0.451313	0.483059	0.517069	3604			236	1588	911
HMDB00684	kynurenine	0.135471	0.0391055	0.000531707	0.00387772	4	6511	0.88998	0.827845	0	0	0	0.846878	+??++-	0			0.840336	0	0	0.149666			0.0151458	0.132408	-0.135454	0.0521101			0.215737	0.0623381	0.382272	0.00407737			0.944031	0.0336675	0.723085	3776			236	1588	911
HMDB00148	glutamate	0.132707	0.0384301	0.00055396	0.00387772	4	6511	22.5679	4.96849e-05	0.0640214	0.867068	0.678751	0.944993	-??++-	0			0.840336	0	0	-0.0106537			0.33094	0.343878	-0.638706	0.0504488			0.226592	0.0618722	0.535056	0.832747			0.144151	2.73083e-08	0.232589	3776			236	1588	911
HMDB00206	N6-acetyllysine	0.130125	0.038442	0.000711836	0.0044292	3	6274	2.49152	0.287723	0.0353826	0.197276	0	0.916501	+???++	0.0264831				0	0	0.121256				0.130913	0.871406	0.0500948				0.0604427	0.472623	0.0154975				0.0303189	0.0652173	3775				1588	911
HMDB00187	serine	-0.124741	0.0376753	0.000929767	0.00520669	4	6509	4.687	0.196205	0.0487616	0.359932	0	0.778064	-??---	0.0529661			0.840336	0	0	-0.0909061			-0.292134	-0.150654	-1.27482	0.0494746			0.207916	0.0608271	0.624673	0.0661466			0.160003	0.0132584	0.041272	3774			236	1588	911
HMDB00555	3-methyladipate	0.197423	0.0644928	0.00220477	0.0112243	3	2735	1.50718	0.470674	0	0	0	0.89598	???+++				0.840336	0	0				0.0397269	0.203053	0.724907				0.224463	0.067891	0.525718				0.859519	0.00278191	0.167929				236	1588	911
HMDB00020	4-hydroxyphenylacetate	0.173618	0.0585488	0.0030233	0.0141087	3	2735	3.01528	0.221432	0.0145575	0.336712	0	0.781825	???+++	43.7765			0.840336	0	0				0.561307	0.146243	0.201203				0.23125	0.0609783	0.49493				0.0152127	0.0164726	0.684354				236	1588	911
HMDB11503	1-palmitoyl-GPE (16:0)	0.109051	0.0376198	0.00374616	0.0161373	4	6511	8.82739	0.0316761	0.189839	0.660149	0.00313968	0.884137	+??+++	0			0.840336	0	0	0.096593			0.153142	0.0960535	1.20166	0.0499416			0.248624	0.0595278	0.370726	0.0530988			0.537921	0.106616	0.00118959	3776			236	1588	911
HMDB00699	1-methylnicotinamide	-0.15994	0.0566304	0.00473883	0.0184239	3	2735	1.72349	0.422424	0	0	0	0.89598	???---	84.1896			0.840336	0	0				-0.459867	-0.141396	-0.150463				0.235395	0.0587289	0.510404				0.0507488	0.0160577	0.768153				236	1588	911
HMDB00682	3-indoxyl sulfate	0.101506	0.0361968	0.00504271	0.0184239	4	6511	2.23059	0.525948	0	0	0	0.846878	+??+++	0			0.840336	0	0	0.11973			0.255253	0.0591991	0.562667	0.048389			0.223183	0.0566945	0.448482	0.0133489			0.25275	0.296403	0.209623	3776			236	1588	911
HMDB00254	succinate	0.106862	0.038296	0.00526398	0.0184239	4	6511	6.48653	0.0901954	0.00383663	0.537503	0	0.847064	+??+++	0			0.840336	0	0	0.0282275			0.0748102	0.230551	0.0305317	0.0502599			0.225514	0.0619681	0.411444	0.574368			0.740092	0.000198843	0.940846	3776			236	1588	911
HMDB04193	N1-Methyl-2-pyridone-5-carboxamide	0.102235	0.0378268	0.00687767	0.0226558	3	6261	1.72453	0.422205	0	0	0	0.89598	+???+-	0.370763				0	0	0.143525				0.0554306	-0.211579	0.0510801				0.0566439	0.503571	0.00495711				0.327787	0.674371	3762				1588	911
HMDB00177	histidine	-0.0938921	0.0354008	0.00799552	0.0248749	6	7896	3.8072	0.577495	0	0	0	0.746246	-+-+--	0	0.656455	0	0.840336	0	0	-0.0577851	0.026312	-0.149232	0.00719299	-0.183113	-0.0328091	0.0487432	0.127421	0.170057	0.225449	0.0623757	0.488728	0.23582	0.836403	0.380194	0.974548	0.00332852	0.946477	3776	908	477	236	1588	911
HMDB00092	dimethylglycine	0.0994959	0.0381388	0.00908644	0.0267811	4	6178	1.59415	0.660717	0	0	0	0.846878	+??-+-	8.81886			0.840336	0	0	0.114203			-0.171858	0.0994236	-0.107873	0.0504194			0.235349	0.0606469	0.489203	0.0235094			0.46525	0.101133	0.825476	3443			236	1588	911
HMDB00259	serotonin	-0.0943079	0.0366952	0.0101689	0.0284729	4	6401	2.31787	0.509106	0	0	0	0.846878	-??---	1.35064			0.840336	3.71537	0	-0.0928339			-0.151672	-0.084626	-0.995405	0.0494361			0.22375	0.056727	0.604488	0.0604007			0.497858	0.135748	0.0996214	3725			236	1529	911
HMDB06344	phenylacetylglutamine	0.0976979	0.0384522	0.0110611	0.0294963	3	6274	0.569876	0.752061	0	0	0	0.89598	+???++	0.0264831				0	0	0.109976				0.0722143	0.366478	0.0488279				0.0629756	0.459002	0.0243021				0.251505	0.424625	3775				1588	911
HMDB11506	1-oleoyl-GPE (18:1)	0.09049	0.0370541	0.014602	0.0371688	4	6505	7.2837	0.0633846	0.0876081	0.588121	0	0.862882	+??-++	0.158898			0.840336	0	0	0.0394539			-0.136285	0.158658	0.941404	0.0496319			0.232433	0.0578806	0.431578	0.426654			0.557645	0.00612302	0.0291606	3770			236	1588	911
HMDB00134	fumarate	0.149927	0.0618146	0.0152901	0.037228	3	2735	2.8576	0.239596	0.0563851	0.300112	0	0.927198	???-++	47.0074			0.840336	0	0				-0.000649237	0.148384	0.82157				0.217666	0.0651871	0.4355				0.99762	0.0228292	0.0592279				236	1588	911
HMDB03681	4-acetamidobutanoate	0.0887248	0.0377327	0.0187028	0.0436398	3	6265	1.9226	0.382395	0	0	0	0.89598	+???++	0.264831				0	0	0.0487486				0.157796	0.0905899	0.0476081				0.0625989	0.40919	0.305856				0.0117104	0.82479	3766				1588	911
HMDB00126	glycerol 3-phosphate	-0.0848878	0.0364591	0.0198962	0.0445675	4	6509	4.01875	0.259446	0.0120304	0.2535	0	0.71321	-??+--	0.0529661			0.840336	0	0	-0.0706125			0.278388	-0.122964	-0.51066	0.0483965			0.222809	0.0576789	0.46521	0.144553			0.211501	0.0330176	0.272337	3774			236	1588	911
HMDB10386	1-linoleoyl-GPC (18:2)	-0.0860262	0.0376457	0.0223038	0.0459873	4	6506	5.61963	0.131656	0.00474133	0.466157	0	0.822634	-??-+-	0.132415			0.840336	0	0	-0.146904			-0.260236	0.0117243	-0.559438	0.0504693			0.246195	0.0584552	0.508254	0.00360562			0.290497	0.841035	0.271025	3771			236	1588	911
HMDB00929	tryptophan	-0.086291	0.0379196	0.0228679	0.0459873	4	6511	1.5226	0.677065	0	0	0	0.846878	-??+--	0			0.840336	0	0	-0.11165			0.15344	-0.0680761	-0.179015	0.0516501			0.225495	0.0582497	0.400867	0.0306437			0.496216	0.242527	0.655186	3776			236	1588	911
HMDB00099	cystathionine	0.138313	0.0608359	0.0229937	0.0459873	3	2730	2.92405	0.231766	0.0416062	0.316017	0	0.928852	???-++				2.94118	0	0				-0.13599	0.150342	0.712083				0.225182	0.0637306	0.484136				0.545902	0.0183233	0.141336				231	1588	911
HMDB11130	1-stearoyl-GPE (18:0)	0.0817063	0.0369738	0.0271158	0.0512222	4	6482	5.97667	0.112751	0.0926593	0.498048	0	0.833936	+??-++	0.768008			0.840336	0	0	0.0754298			-0.161757	0.0818811	0.8318	0.0495133			0.243514	0.0579367	0.336768	0.127653			0.506523	0.157572	0.0135132	3747			236	1588	911
HMDB00067	cholesterol	0.0825057	0.0377547	0.0288662	0.0512222	5	7661	2.19872	0.699263	0	0	0	0.792036	+++?++	0	0.547046	0		0	0	0.114978	0.114632	0.121613		0.00811313	0.348829	0.0512439	0.134057	0.180023		0.0662017	0.406245	0.0248485	0.392495	0.49933		0.902462	0.390524	3776	909	477		1588	911
HMDB04949	N-palmitoyl-sphingosine (d18:1/16:0)	0.128701	0.0589438	0.0290028	0.0512222	3	2735	0.74724	0.688238	0	0	0	0.89598	???+++				0.840336	0	0				0.292033	0.111661	0.199801				0.204309	0.0623482	0.388748				0.152898	0.0733042	0.60728				236	1588	911
HMDB00708	glycoursodeoxycholate	0.0824391	0.037819	0.0292698	0.0512222	3	5981	3.11057	0.211129	0.00305682	0.35703	0	0.79349	+???++	7.78602				0	0	0.127167				0.0136531	0.506517	0.0499133				0.0584563	0.441434	0.0108417				0.815325	0.251202	3482				1588	911
HMDB11211	1-(1-enyl-palmitoyl)-2-linoleoyl-GPC (P-16:0/18:2)	-0.123867	0.0582996	0.0336155	0.0568469	3	2735	0.817455	0.664495	0	0	0	0.89598	???--+				0.840336	0	0				-0.0397835	-0.137055	0.223852				0.21959	0.0610486	0.440127				0.856233	0.024767	0.611028				236	1588	911
HMDB00122	glucose	0.086187	0.0408534	0.0348875	0.0568469	6	7712	6.50371	0.260242	0.00725429	0.231207	0	0.671271	++++++	0	0.656455	0	0.840336	11.5869	0	0.0231456	0.103493	0.0353748	0.456332	0.14775	1.00838	0.0588605	0.125386	0.161915	0.323014	0.0715305	0.516715	0.694151	0.409146	0.827057	0.157735	0.0388709	0.0509953	3776	908	477	236	1404	911
HMDB00637	glycochenodeoxycholate	0.0812008	0.0386834	0.035807	0.0568469	3	5740	6.15227	0.0461372	0.230223	0.674917	0	0.90595	+???++	14.1684				0	0	0.114192				0.028054	1.14013	0.053003				0.0569856	0.478618	0.0312049				0.622508	0.017213	3241				1588	911
HMDB00156	malate	0.0825977	0.039505	0.0365444	0.0568469	4	6231	3.20692	0.360809	0.00400039	0.0645237	0	0.856758	+??+++	7.30932			0.840336	0	0.439078	0.0632507			0.145439	0.0854672	0.715601	0.0534807			0.221598	0.0616277	0.365863	0.236935			0.511619	0.165493	0.0504739	3500			236	1588	907
HMDB00123	glycine	-0.0747893	0.0361893	0.0387704	0.0586796	5	7659	8.19317	0.0847529	0.0290179	0.511789	0	0.820788	-++?-+	0	0.547046	0.419287	24.7899	0	0	-0.118725	0.068557	0.212138		-0.094258	0.824266	0.0516602	0.132973	0.165368		0.058542	0.503639	0.0215506	0.606154	0.199555		0.107378	0.10171	3776	909	475		1588	911
HMDB00168	asparagine	-0.0805236	0.0394364	0.0411656	0.0606651	4	6168	26.7739	6.56626e-06	0.387715	0.88795	0.739353	0.951831	+??--+	9.08369			0.840336	0	0	0.0483089			-0.0907378	-0.303696	1.36244	0.0515301			0.225576	0.0641909	0.496875	0.348507			0.6875	2.23259e-06	0.00610632	3433			236	1588	911
HMDB00289	urate	0.0721549	0.0375882	0.0549061	0.0769902	4	6510	2.76975	0.428503	0	0	0	0.846878	+??++-	0.0264831			0.840336	0	0	0.0711928			0.258041	0.0732892	-0.462456	0.0490717			0.217838	0.0615121	0.374223	0.146838			0.236194	0.233473	0.216541	3775			236	1588	911
HMDB13678	4-hydroxyhippurate	0.0749539	0.0390603	0.054993	0.0769902	3	5879	0.00225619	0.998873	0	0	0	0.89598	+???++	7.73305				6.54912	0	0.0740127				0.076219	0.0921577	0.0492266				0.064866	0.442694	0.132708				0.239986	0.835092	3484				1484	911
HMDB08993	1-stearoyl-2-oleoyl-GPE (18:0/18:1)	0.109706	0.0576942	0.0572352	0.0781749	3	2735	11.5022	0.00317929	0.695081	0.82612	0.467641	0.943207	???+++				0.840336	0	0				0.0524165	0.0869454	1.66584				0.254287	0.0597305	0.462794				0.836688	0.145495	0.000318797				236	1588	911
HMDB02925	dihomo-linolenate (20:3n3 or n6)	0.0771672	0.0411284	0.0606206	0.0799561	3	6275	13.8349	0.000990361	0.951446	0.855438	0.576687	0.950632	+???--	0				0	0	0.144156				-0.0139219	-1.81158	0.0517271				0.0682738	0.586305	0.00532222				0.838422	0.0020027	3776				1588	911
HMDB00211	myo-inositol	0.0735217	0.0394336	0.0622593	0.0799561	4	6509	1.58792	0.662133	0	0	0	0.846878	+??+++	0			1.68067	0	0	0.0329274			0.190475	0.123276	0.225248	0.051753			0.228159	0.0637389	0.47846	0.524619			0.403812	0.0531026	0.637799	3776			234	1588	911
HMDB00840	2-hydroxyhippurate (salicylurate)	0.0721428	0.0387772	0.0628227	0.0799561	4	5840	7.12058	0.0681521	0.110158	0.578686	0	0.860003	+??+++	17.7701			0.840336	0	0	0.0644597			0.397031	0.0436677	1.09156	0.0532355			0.229767	0.0588684	0.462111	0.225957			0.0839924	0.458217	0.0181713	3105			236	1588	911
HMDB02329	oxalate (ethanedioate)	0.111325	0.0607591	0.0669165	0.0832738	3	2735	3.0973	0.212535	0.109431	0.354276	0	0.791966	???++-	47.2987			0.840336	0	0				0.273009	0.1098	-0.787527				0.223387	0.0635442	0.560377				0.221656	0.0840004	0.159917				236	1588	911
HMDB00167	threonine	-0.068124	0.0377252	0.0709508	0.0863749	4	6505	2.81649	0.420792	0	0	0	0.846878	-??+-+	0.158898			0.840336	0	0	-0.0426826			0.015697	-0.118845	0.532948	0.0507461			0.209849	0.0590285	0.465506	0.400291			0.940373	0.0440778	0.252258	3770			236	1588	911
HMDB00138	glycocholate	0.0848024	0.0487965	0.0822324	0.097979	3	4703	3.78543	0.150662	0.0973048	0.471658	0	0.845044	+??-?+	5.82627			0.840336		0	0.0929177			-0.204363		0.77787	0.0503308			0.217942		0.490192	0.0648722			0.3484		0.112543	3556			236		911
HMDB00462	allantoin	0.0643205	0.0402282	0.109845	0.128153	4	5820	4.82303	0.185224	0.00316246	0.377984	0	0.78663	-??++-	17.9555			0.840336	0.81864	0	-0.0106654			0.30533	0.14481	-0.0849036	0.0547117			0.22323	0.0620941	0.475019	0.845441			0.17138	0.0196954	0.858144	3098			236	1575	911
HMDB11103	1,7-dimethylurate	0.0615333	0.0405139	0.128807	0.147208	3	5439	0.566755	0.753235	0	0	0	0.89598	+???+-	19.7828				5.60453	0	0.0885683				0.0302087	-0.0357881	0.0547163				0.0609665	0.401905	0.105516				0.620249	0.929045	3029				1499	911
HMDB08994	1-stearoyl-2-linoleoyl-GPE (18:0/18:2)	0.0843437	0.0571547	0.140022	0.156825	3	2735	10.6731	0.00481251	0.530702	0.812613	0.416182	0.939854	???+++				0.840336	0	0				0.172645	0.0533323	1.52938				0.230563	0.0595069	0.451249				0.453978	0.370125	0.000700905				236	1588	911
HMDB00190	lactate	0.0502079	0.035271	0.154595	0.169751	6	7897	9.58935	0.087743	0.0192198	0.478588	0	0.793313	++-+++	0	0.547046	0	0.840336	0	0	0.0156996	0.203794	-0.357654	0.157598	0.104054	0.319294	0.050942	0.130957	0.163239	0.234208	0.0578913	0.407115	0.75794	0.119661	0.0284532	0.501014	0.0722719	0.432872	3776	909	477	236	1588	911
HMDB07103	1-palmitoyl-2-linoleoyl-glycerol (16:0/18:2)	0.0858907	0.0616461	0.163533	0.176113	3	2735	0.860713	0.650277	0	0	0	0.89598	???+++				0.840336	0	0				0.315262	0.0732024	0.00161905				0.257829	0.0640353	0.486431				0.221421	0.252973	0.997344				236	1588	911
HMDB01999	eicosapentaenoate (EPA; 20:5n3)	0.0517894	0.0384635	0.178156	0.18824	3	6275	0.332476	0.846845	0	0	0	0.89598	+???+-	0				0	0	0.0657936				0.0357863	-0.166273	0.0508677				0.0591726	0.508998	0.195864				0.545327	0.743919	3776				1588	911
HMDB01043	arachidonate (20:4n6)	0.0503033	0.0384406	0.19067	0.197732	3	6275	3.42188	0.180696	0.148026	0.415525	0	0.822314	+???+-	0				0	0	0.0534118				0.0576529	-0.978432	0.0508149				0.0591056	0.557691	0.29321				0.329352	0.0793562	3776				1588	911
HMDB00172	isoleucine	0.0459192	0.0371451	0.21638	0.220315	6	7897	3.8097	0.577126	0	0	0	0.746246	++--++	0	0.547046	0	0.840336	0	0	0.0491199	0.229563	-0.115279	-0.19326	0.0403531	0.0419117	0.054244	0.133018	0.160607	0.254334	0.0608367	0.501674	0.365181	0.0843839	0.472897	0.447333	0.507138	0.933419	3776	909	477	236	1588	911
HMDB13127	hydroxybutyrylcarnitine	0.0227765	0.0379729	0.548633	0.548633	4	6258	2.61811	0.454323	0	0	0	0.846878	+??-+-	6.19703			2.10084	0	1.75631	0.0301717			-0.178683	0.0379945	-0.587185	0.0517929			0.20938	0.0583605	0.481622	0.560199			0.393444	0.515026	0.222774	3542			233	1588	895
