# Supplementary material for: Predictive metabolites for incident myocardial infarction: a two-step meta-analysis of individual patient data from six cohorts comprising 7897 individuals from the COnsortium of METabolomics Studies
Source: Cardiovasc Res. 2023 Sep 14;119(17):2743–54. doi: 10.1093/cvr/cvad147 (PMC10757581; doi:10.1093/cvr/cvad147)
Supplement: cvad147_Supplementary_Data [file cvad147_supplementary_data.zip › suppl_table6.xlsx]

## Sheet: White
Supplementary Table 6. Meta-analysis results from the 56 metabolites significantly associated with incident MI when the models were stratified by race (White individuals and Black individuals). Significant associations are marked in red. TE and SE refer to estimated overall treatment effect and standard error, respectively.
HMDB	Metabolite	TE fixed	SE TE fixed	P-value	FDR	Number of cohorts	Participant number	Q	Q p-value	tau2	I2	lower I2	upper I2	Direction of association	Missingness percetage ARIC	Missingness percetage ET2DS	Missingness percetage GDM	Missingness percetage WHI	Missingness percetage TwinsUK	Beta ARIC	Beta ET2DS	Beta GDM	Beta WHI	Beta TwinsUK	SE ARIC	SE ET2DS	SE GDM	SE WHI	SE TwinsUK	p-value ARIC	p-value ET2DS	p-value GDM	p-value WHI	p-value TwinsUK	Participant number ARIC	Participant number ET2DS	Participant number GDM	Participant number HABC	Participant number TwinsUK
HMDB00247	sorbitol	0.266191	499450132115535	9.83852e-08	5.50957e-06	3	3875	1.22786	0.54122	0	0	0	0.89598	+??++	4.77509			0	0	0.251444			0.267289	0.835927	0.0791421			0.0648817	0.521651	0.00148743			3.79481e-05	0.109053	1376			1588	911
HMDB00127	glucuronate	0.315752	616988149952870	3.09404e-07	8.66332e-06	3	3942	0.257429	0.879225	0	0	0	0.89598	+??++	0.138408			0	0	0.317818			0.303655	0.561643	0.0811872			0.0966782	0.500751	9.05405e-05			0.00168438	0.262032	1443			1588	911
HMDB00641	glutamine	-0.21261	473841471592973	7.22515e-06	0.000134869	4	4917	11.8638	0.0078645	0.0261578	0.74713	0.296883	0.909058	-+?-+	0.207612	0	83.0189	0	0	-0.122605	0.0940133		-0.355591	0.0938585	0.0811596	0.130179		0.0658524	0.502612	0.130875	0.47018		6.67101e-08	0.851863	1442	895	81	1588	911
HMDB00254	succinate	0.212653	495781691662155	1.79284e-05	0.000250998	3	3942	0.200825	0.904464	0	0	0	0.89598	+??++	0.138408			0	0	0.219105			0.21289	0.0375614	0.078322			0.06489	0.397498	0.00515021			0.00103518	0.924716	1443			1588	911
HMDB00148	glutamate	0.212515	501463034742186	2.25625e-05	0.0002527	3	3942	17.21	0.000183191	0.128319	0.883788	0.677643	0.958105	-??+-	0.138408			0	0	-0.00887754			0.383025	-0.657411	0.0779988			0.0659322	0.55405	0.909383			6.27061e-09	0.235403	1443			1588	911
HMDB00122	glucose	0.193396	476384215951231	4.91431e-05	0.000431558	5	5129	5.1222	0.274987	0.00930336	0.219086	0	0.673944	+++++	0.138408	0.111732	0	11.5869	0	0.255135	0.0709389	0.0183831	0.20685	1.00453	0.0821732	0.125801	0.159868	0.0732022	0.526005	0.0019038	0.572823	0.908454	0.00471724	0.0561683	1443	894	477	1404	911
HMDB00138	glycocholate	0.310538	7.69691e+13	5.4699e-05	0.000431558	2	2353	1.14427	0.284751	0.016283	0.126083			+???+	0.207612				0	0.296831				0.805073	0.0780285				0.468672	0.000142304				0.0858377	1442				911
HMDB02925	dihomo-linolenate (20:3n3 or n6)	0.212798	531145009367842	6.16511e-05	0.000431558	3	3942	17.5973	0.000150939	1.00528	0.886346	0.686486	0.958799	+??+-	0.138408			0	0	0.374572			0.0968314	-1.66351	0.0773033			0.0737065	0.572472	1.26303e-06			0.188933	0.00366276	1443			1588	911
HMDB01043	arachidonate (20:4n6)	0.192258	485053575586846	7.38157e-05	0.000459298	3	3942	6.44617	0.0398319	0.346709	0.689738	0	0.909694	+??+-	0.138408			0	0	0.264468			0.16026	-1.0634	0.0766971			0.0630353	0.545316	0.00056432			0.0110099	0.0511685	1443			1588	911
HMDB01999	eicosapentaenoate (EPA; 20:5n3)	0.187948	483296354267382	0.000100713	0.000563994	3	3942	2.72509	0.256008	0.00251614	0.26608	0	0.923658	+??+-	0.138408			0	0	0.275273			0.131427	-0.185161	0.0750667			0.0636973	0.488046	0.000245369			0.0390839	0.704396	1443			1588	911
HMDB00206	N6-acetyllysine	0.193257	500745067063658	0.000113672	0.000578695	3	3942	2.50511	0.285774	0.0091699	0.201632	0	0.916954	+??++	0.138408			0	0	0.232247			0.153794	0.85467	0.0785981			0.0655683	0.480245	0.0031281			0.018999	0.0751327	1443			1588	911
HMDB00168	asparagine	-0.194615	519117725519977	0.000177568	0.000828651	3	3915	22.2606	1.46615e-05	0.712255	0.910155	0.766295	0.96546	-??-+	2.00692			0	0	-0.007471			-0.370422	1.39679	0.0790512			0.0695037	0.496881	0.924705			9.84635e-08	0.00493694	1416			1588	911
HMDB00767	pseudouridine	0.194199	523236426963464	0.000206031	0.000887519	3	3942	1.27139	0.529566	0	0	0	0.89598	+??++	0.138408			0	0	0.242817			0.152864	0.548414	0.0821171			0.0685963	0.474289	0.00310688			0.0258497	0.247564	1443			1588	911
HMDB11506	1-oleoylglycerophosphoethanolamine	0.175577	481696616727276	0.000267431	0.00106972	3	3941	2.62769	0.268785	0.0365176	0.238874	0	0.920828	+??++	0.207612			0	0	0.153813			0.175595	0.853391	0.076075			0.0629136	0.42481	0.0431906			0.00525383	0.0445503	1442			1588	911
HMDB00156	malate	0.183239	515604526143286	0.000379598	0.00141717	3	3938	0.532403	0.766285	0	0	0	0.89598	+??++	0.138408			0	0.439078	0.205354			0.161795	0.419164	0.0824295			0.0670332	0.394259	0.0127288			0.0157937	0.287706	1443			1588	907
HMDB00296	uridine	-0.172965	490396539812927	0.000420219	0.00147077	3	3934	1.29626	0.523023	0	0	0	0.89598	-??--	0.692042			0	0	-0.112611			-0.213131	-0.401049	0.0753576			0.0653151	0.433658	0.135084			0.00110191	0.355067	1435			1588	911
HMDB00134	fumarate	0.180231	519946267549020	0.000527588	0.00173794	3	3942	2.88151	0.236749	0.0486662	0.30592	0	0.927802	+??++	0.138408			0	0	0.148609			0.185492	0.881683	0.079794			0.0694519	0.425418	0.0625456			0.00756703	0.0382178	1443			1588	911
HMDB00555	3-methyladipate	0.238573	741235144097927	0.00128821	0.00400777	2	2499	1.27969	0.257956	0.0397045	0.218562			???++				0	0				0.226677	0.829607				0.0748658	0.527699				0.00246355	0.115923				1588	911
HMDB00020	4-hydroxyphenylacetate	0.154114	5.19552e+12	0.00301421	0.00733895	3	3815	0.0466342	0.976953	0	0	0	0.89598	+??++	8.92734			0	0	0.162314			0.146597	0.229732	0.0803963			0.0687612	0.48528	0.0434951			0.0330089	0.635928	1316			1588	911
HMDB00099	cystathionine	0.209427	696137508757145	0.00262613	0.00733895	2	2499	1.44253	0.22973	0.053208	0.306774			???++				0	0				0.197309	0.786281				0.0703412	0.485308				0.00503129	0.105196				1588	911
HMDB00684	kynurenine	0.158507	524121173677973	0.00249262	0.00733895	3	3942	1.33361	0.513346	0	0	0	0.89598	+??+-	0.138408			0	0	0.222959			0.124046	-0.107664	0.0836588			0.0683117	0.381968	0.00769662			0.0693886	0.778046	1443			1588	911
HMDB00699	1-methylnicotinamide	-0.189273	637789958522476	0.00300089	0.00733895	2	2937	0.0971115	0.755324	0	0			???--	69.6886			0	0				-0.191905	-0.0391549				0.0643356	0.485929				0.00285555	0.935778	438			1588	911
HMDB11503	1-palmitoylglycerophosphoethanolamine	0.144322	485663441263095	0.00296214	0.00733895	3	3942	5.58378	0.0613052	0.096637	0.64182	0	0.89739	+??++	0.138408			0	0	0.214225			0.0774463	0.914473	0.076768			0.0634827	0.403398	0.00526183			0.22248	0.0233949	1443			1588	911
HMDB13678	4-hydroxyhippurate	0.149818	511322133099379	0.00338944	0.0079087	3	3837	0.0995276	0.951454	0	0	0	0.89598	+??++	0.207612			6.54912	0	0.164952			0.135558	0.208264	0.0762001			0.0698656	0.430637	0.030409			0.052348	0.628656	1442			1484	911
HMDB00190	lactate	0.117648	445810433108229	0.00831571	0.0172474	5	5314	10.5763	0.0317624	0.0432863	0.621795	0	0.857425	++-++	0.138408	0	0	0	0	0.123561	0.203722	-0.366705	0.161115	0.465025	0.0791989	0.130308	0.161724	0.0644537	0.41227	0.118728	0.117961	0.0233616	0.0124296	0.259336	1443	895	477	1588	911
HMDB08993	1-stearoyl-2-oleoyl-GPE (18:0/18:1)	0.16657	625910187418274	0.00778531	0.0172474	2	2499	7.28555	0.00695114	0.670135	0.862742	0.453536	0.965524	???++				0	0				0.143233	1.38961				0.0631854	0.457418				0.0233984	0.00238202				1588	911
HMDB11211	1-(1-enyl-palmitoyl)-2-linoleoyl-GPC (P-16:0/18:2)	-0.175922	666145342743465	0.00826856	0.0172474	2	2499	0.578039	0.447082	0	0			???-+				0	0				-0.183628	0.156962				0.0673811	0.442878				0.00642598	0.723028				1588	911
HMDB13127	hydroxybutyrylcarnitine	0.127501	492856087303176	0.0096823	0.0193646	3	3922	3.37852	0.184656	0.0567872	0.408024	0	0.818952	+??+-	0.415225			0	1.75631	0.189717			0.102859	-0.614175	0.0800281			0.0631479	0.458048	0.0177577			0.103344	0.179968	1439			1588	895
HMDB00167	threonine	-0.124344	488886725361600	0.0109777	0.0211983	3	3942	2.55907	0.278167	0.0412254	0.218465	0	0.918705	-??-+	0.138408			0	0	-0.137043			-0.129313	0.620462	0.0761174			0.0643832	0.468693	0.0717959			0.0445912	0.185565	1443			1588	911
HMDB00067	cholesterol	0.109356	442146961294884	0.0133877	0.0234284	5	5314	2.83258	0.586222	0	0	0	0.792036	+++++	0.138408	0	0	0	0	0.199913	0.112968	0.0323928	0.0478985	0.323639	0.0753472	0.135975	0.173204	0.0642892	0.407796	0.00797276	0.406088	0.851644	0.456243	0.427411	1443	895	477	1588	911
HMDB00172	isoleucine	0.115757	464241865399565	0.0126505	0.0234284	5	5314	3.23989	0.518513	0	0	0	0.792036	++-++	0.138408	0	0	0	0	0.107331	0.253536	-0.116867	0.127865	0.043989	0.0868507	0.133794	0.159987	0.0656168	0.486189	0.216529	0.0580957	0.465096	0.051336	0.927908	1443	895	477	1588	911
HMDB00259	serotonin (5HT)	-0.118428	477337987773882	0.0131014	0.0234284	3	3875	2.85043	0.240456	0.0628999	0.298352	0	0.927015	-??--	0.692042			3.71537	0	-0.14407			-0.0923838	-1.03659	0.0776828			0.0608426	0.574047	0.0636552			0.128912	0.0709565	1435			1529	911
HMDB04949	N-palmitoyl-sphingosine (d18:1/16:0)	0.151727	633533002320698	0.0166232	0.0273794	2	2499	0.015705	0.90027	0	0			???++				0	0				0.152989	0.101764				0.0641482	0.40369				0.0170825	0.800976				1588	911
HMDB11130	1-stearoylglycerophosphoethanolamine	0.114711	477057746360179	0.0161922	0.0273794	3	3940	1.37546	0.502717	0	0	0	0.89598	+??++	0.276817			0	0	0.146712			0.0859764	0.609235	0.075962			0.0617707	0.499141	0.0534349			0.163964	0.22225	1441			1588	911
HMDB00289	urate	0.115798	501747942671995	0.021005	0.0336079	3	3941	1.2662	0.530944	0	0	0	0.89598	+??+-	0.207612			0	0	0.129384			0.117548	-0.356015	0.0782514			0.0661748	0.424497	0.09824			0.07568	0.401652	1442			1588	911
HMDB00187	serine	-0.1134	495656347640517	0.0221453	0.0344482	3	3941	4.88376	0.0869972	0.234281	0.590479	0	0.883361	-??--	0.207612			0	0	-0.0396453			-0.155278	-1.33317	0.0763243			0.0655123	0.648179	0.60346			0.0177782	0.0397059	1442			1588	911
HMDB10395	1-arachidonoylglycerophosphocholine (20:4n6)	-0.109403	482518656267030	0.0233703	0.0353713	3	3942	5.07204	0.0791808	0.00858427	0.605681	0	0.887629	-??--	0.138408			0	0	-0.236932			-0.0207054	-0.361514	0.0770931			0.062473	0.445781	0.00211691			0.740321	0.417384	1443			1588	911
HMDB00177	histidine	-0.0987521	453629687868217	0.0294856	0.0434524	5	5313	6.33511	0.175481	0.00375889	0.368598	0	0.764506	-+---	0.138408	0.111732	0	0	0	-0.00114655	0.0602026	-0.136893	-0.219221	-0.020146	0.0757852	0.129043	0.169048	0.0686452	0.467227	0.987929	0.640836	0.41806	0.00140544	0.965607	1443	894	477	1588	911
HMDB03681	4-acetamidobutanoate	0.109168	505284986145158	0.0307318	0.0441277	3	3942	0.517544	0.771999	0	0	0	0.89598	+??++	0.138408			0	0	0.0687144			0.141393	0.156558	0.0756463			0.0687271	0.438027	0.363686			0.0396557	0.720781	1443			1588	911
HMDB00840	2-hydroxyhippurate (salicylurate)	0.10289	481060258553816	0.0324504	0.0454306	3	3924	5.009	0.0817164	0.190555	0.600719	0	0.886247	+??++	1.38408			0	0	0.125276			0.0690232	1.09634	0.0757112			0.0628731	0.461624	0.0979937			0.272284	0.0175508	1425			1588	911
HMDB06344	phenylacetylglutamine	0.106458	503670685873878	0.0345459	0.0471846	3	3942	0.434974	0.804538	0	0	0	0.89598	+??++	0.138408			0	0	0.107175			0.0990168	0.396257	0.0753787			0.0684936	0.445539	0.155078			0.14828	0.373794	1443			1588	911
HMDB00123	glycine	-0.0914221	441376900598930	0.0383315	0.0511087	5	5312	11.3098	0.023294	0.0645123	0.646325	0.0713536	0.865303	-++-+	0.138408	0	0.419287	0	0	-0.189525	0.0453419	0.252538	-0.127638	0.883608	0.0804409	0.133956	0.163282	0.0618598	0.487524	0.018469	0.734999	0.12195	0.0390803	0.0699184	1443	895	475	1588	911
HMDB00126	glycerol 3-phosphate (G3P)	-0.0934752	472531555382614	0.0479085	0.0623924	3	3942	0.894662	0.639332	0	0	0	0.89598	-??--	0.138408			0	0	-0.114982			-0.0733918	-0.499365	0.0761601			0.0607266	0.48322	0.131111			0.226831	0.301412	1443			1588	911
HMDB00211	myo-inositol	0.0965211	523130245252588	0.0650275	0.0827623	3	3942	0.342528	0.842599	0	0	0	0.89598	+??++	0.138408			0	0	0.0931639			0.0924837	0.346387	0.0812299			0.0692625	0.430151	0.251416			0.18179	0.420664	1443			1588	911
HMDB08994	1-stearoyl-2-linoleoyl-GPE (18:0/18:2)	0.112619	633415159340341	0.0754083	0.0938415	2	2499	6.29416	0.0121136	0.583874	0.841123	0.34594	0.961407	???++				0	0				0.0907824	1.26905				0.0639368	0.465279				0.155643	0.00638149				1588	911
HMDB00708	glycoursodeoxycholate	0.0825078	484888278427230	0.0888333	0.106912	3	3938	2.32791	0.312248	0.00108599	0.140861	0	0.910632	+??++	0.415225			0	0	0.156965			0.0258833	0.468069	0.0765576			0.0631425	0.507214	0.0403368			0.681865	0.356099	1439			1588	911
HMDB07103	1-palmitoyl-2-linoleoyl-glycerol (16:0/18:2)	0.112673	666023879910298	0.0906986	0.106912	2	2499	0.0500915	0.822904	0	0			???++				0	0				0.114788	0.00762399				0.0672696	0.474065				0.0879357	0.987169				1588	911
HMDB11103	1,7-dimethylurate	0.0842489	499455155900392	0.0916388	0.106912	3	3831	4.33199	0.114636	0.00618669	0.538318	0	0.867786	+??-+	1.6609			5.60453	0	0.21086			-0.0019397	0.161539	0.0794769			0.0649174	0.435571	0.00797579			0.976163	0.710736	1421			1499	911
HMDB00682	3-indoxyl sulfate	0.0798445	477958507750092	0.094814	0.108359	3	3942	1.47686	0.477865	0	0	0	0.89598	+??++	0.138408			0	0	0.116719			0.0465297	0.486843	0.0763331			0.0619747	0.416579	0.126246			0.452781	0.242538	1443			1588	911
HMDB10386	1-linoleoylglycerophosphocholine (18:2n6)	-0.0812242	491876970322898	0.0986749	0.110516	3	3942	5.40859	0.0669175	0.011188	0.630218	0	0.894309	-??+-	0.138408			0	0	-0.2139			0.0095021	-0.448093	0.0791631			0.0632829	0.497264	0.00689214			0.880644	0.367527	1443			1588	911
HMDB00929	tryptophan	-0.0760952	493996846138275	0.123463	0.135568	3	3942	0.0149491	0.992553	0	0	0	0.89598	-??--	0.138408			0	0	-0.073003			-0.0769517	-0.124439	0.0797724			0.0636334	0.419743	0.360117			0.226549	0.766875	1443			1588	911
HMDB00092	dimethylglycine	0.0756554	502011305156208	0.131799	0.141937	3	3942	0.100157	0.951155	0	0	0	0.89598	+??+-	0.138408			0	0	0.078899			0.0761818	-0.0751771	0.0780926			0.0661539	0.480914	0.312339			0.249492	0.87578	1443			1588	911
HMDB04193	N1-Methyl-2-pyridone-5-carboxamide	0.0720663	489233124880175	0.140738	0.148705	3	3941	3.56063	0.168585	0.00443094	0.438302	0	0.83202	+??+-	0.207612			0	0	0.191439			0.00398982	-0.129093	0.0804552			0.0620848	0.507839	0.0173388			0.94876	0.79934	1442			1588	911
HMDB00637	glycochenodeoxycholate	0.0629987	613979444586386	0.304858	0.316149	2	3615	6.02147	0.0141329	0.534329	0.833928	0.309882	0.960036	???++	22.7682			0	0				0.0425779	1.17457				0.0619593	0.457131				0.491962	0.0101861	1116			1588	911
HMDB00462	allantoin	0.0494244	509893344127177	0.332391	0.338435	3	3928	4.66376	0.097113	0.00738983	0.571161	0	0.877775	-??+-	0.207612			0.81864	0	-0.0814216			0.142342	-0.0679444	0.0801739			0.0667191	0.476251	0.309838			0.032888	0.886555	1442			1575	911
HMDB02329	oxalate (ethanedioate)	0.0459516	510258574385835	0.367825	0.367825	3	3934	7.74544	0.0208018	0.0619421	0.741783	0.139122	0.922549	-??+-	0.692042			0	0	-0.0856211			0.159736	-0.741725	0.0776804			0.0682021	0.54443	0.270365			0.0191755	0.173075	1435			1588	911

## Sheet: Black
HMDB	Metabolite	TE fixed	SE TE fixed	P-value	FDR	Number of cohorts	Participant number	Q	Q p-value	tau2	I2	lower I2	upper I2	Direction of association	Missingness percetage ARIC	Missingness percetage HABC	Beta ARIC	Beta HABC	SE ARIC	SE HABC	p-value ARIC	p-value HABC	Participant number ARIC	Participant number HABC
HMDB00122	glucose	0.267324	0.0656899	4.71182e-05	0.0025915	2	2566	0.0454494	0.83118	0	0			++	0.0429	0.840336	0.26334	0.316548	0.0682967	0.240056	0.000115345	0.18729	2330	236
HMDB00296	uridine	-0.229141	0.0628436	0.000266141	0.00728264	2	2564	2.88104	0.089628	0.045913	0.652903	0	0.921061	-+	0.1287	0.840336	-0.26244	0.112549	0.0658346	0.210888	6.70959e-05	0.593554	2328	236
HMDB00067	cholesterol	0.224432	0.0633647	0.000397235	0.00728264	1	2330	0						+?	0.0429		0.224432		0.0633647		0.000397235		2330
HMDB00177	histidine	-0.199892	0.0619194	0.00124543	0.0140174	2	2566	0.517926	0.471728	0	0			--	0.0429	0.840336	-0.21255	-0.0430172	0.0643691	0.226606	0.000959781	0.84944	2330	236
HMDB00123	glycine	-0.208916	0.0648465	0.00127431	0.0140174	1	2509	0						-?	0.0429	24.7899	-0.208916		0.0648465		0.00127431		2330	179
HMDB00172	isoleucine	0.181053	0.065047	0.00537885	0.0424432	2	2566	2.32082	0.127653	0.0432936	0.569118	0	0.896821	+-	0.0429	0.840336	0.208105	-0.18195	0.0674271	0.247	0.00202622	0.461341	2330	236
HMDB11503	1-palmitoylglycerophosphoethanolamine	0.171286	0.0621666	0.00586444	0.0424432	2	2566	0.0124451	0.911174	0	0			++	0.0429	0.840336	0.169468	0.197744	0.0642668	0.24518	0.00836574	0.419942	2330	236
HMDB00092	dimethylglycine	0.172394	0.0638626	0.00694525	0.0424432	2	2233	2.29693	0.12963	0.0368329	0.564636	0	0.895347	+-	14.3286	0.840336	0.200519	-0.160692	0.0665041	0.228868	0.00256865	0.482606	1997	236
HMDB00206	N6-acetyllysine	0.173364	0.0635155	0.00634349	0.0424432	1	2329	0						+?	0.0858001		0.173364		0.0635155		0.00634349		2329
HMDB00767	pseudouridine	0.181277	0.0682207	0.00787891	0.043334	1	2330	0						+?	0.0429		0.181277		0.0682207		0.00787891		2330
HMDB00020	4-hydroxyphenylacetate	0.564494	0.230153	0.0141793	0.0487414	1	1041	0						?+	65.4655	0.840336		0.564494		0.230153		0.0141793	805	236
HMDB11130	1-stearoylglycerophosphoethanolamine	0.152467	0.0612028	0.0127321	0.0487414	2	2539	1.48066	0.223671	0.0143202	0.324626			+-	1.2012	0.840336	0.172494	-0.124469	0.0633771	0.235675	0.00649458	0.597402	2303	236
HMDB00187	serine	-0.149203	0.0601293	0.0130876	0.0487414	2	2565	1.05592	0.304149	0.00126142	0.0529547			--	0.0858001	0.840336	-0.130204	-0.350145	0.0629077	0.204584	0.038474	0.0869902	2329	236
HMDB10395	1-arachidonoylglycerophosphocholine (20:4n6)	-0.157445	0.0639877	0.0138727	0.0487414	2	2394	4.59011e-05	0.994594	0	0			--	7.42171	0.840336	-0.157566	-0.155898	0.0664537	0.237091	0.0177369	0.510831	2158	236
HMDB00247	sorbitol	0.56001	0.224813	0.0127383	0.0487414	1	768	0						?+	77.1772	0.840336		0.56001		0.224813		0.0127383	532	236
HMDB00708	glycoursodeoxycholate	0.174888	0.0682106	0.0103491	0.0487414	1	2041	0						+?	12.441		0.174888		0.0682106		0.0103491		2041
HMDB00190	lactate	0.147721	0.0614111	0.0161531	0.0493566	2	2566	0.0295878	0.863429	0	0			++	0.0429	0.840336	0.144792	0.185815	0.0637284	0.229824	0.0230859	0.418795	2330	236
HMDB02925	dihomo-linolenate (20:3n3 or n6)	0.155079	0.0641028	0.015554	0.0493566	1	2330	0						+?	0.0429		0.155079		0.0641028		0.015554		2330
HMDB00682	3-indoxyl sulfate	0.139368	0.0608149	0.0219248	0.0634665	2	2566	0.463774	0.495865	0	0			++	0.0429	0.840336	0.127727	0.286722	0.0631713	0.22476	0.0431846	0.202069	2330	236
HMDB06344	phenylacetylglutamine	0.14352	0.0647407	0.0266339	0.0732432	1	2329	0						+?	0.0858001		0.14352		0.0647407		0.0266339		2329
HMDB10386	1-linoleoylglycerophosphocholine (18:2n6)	-0.133403	0.062581	0.0330328	0.0865144	2	2561	0.0431109	0.835517	0	0			--	0.2574	0.840336	-0.129701	-0.179014	0.0650709	0.228414	0.0462363	0.4332	2325	236
HMDB00840	2-hydroxyhippurate (salicylurate)	0.46036	0.222816	0.0388191	0.0970477	1	1914	0						?+	28.0137	0.840336		0.46036		0.222816		0.0388191	1678	236
HMDB00259	serotonin (5HT)	-0.125811	0.0628993	0.0454784	0.108753	2	2523	0.0581328	0.809472	0	0			--	1.8876	0.840336	-0.121413	-0.178101	0.0654913	0.22581	0.0637566	0.430276	2287	236
HMDB00289	urate	0.122486	0.0620704	0.048457	0.111047	2	2566	0.543553	0.460964	0	0			++	0.0429	0.840336	0.108637	0.273697	0.0648506	0.214285	0.0938986	0.201512	2330	236
HMDB00699	1-methylnicotinamide	-0.436146	0.229169	0.0570198	0.125444	1	394	0						?-	93.2218	0.840336		-0.436146		0.229169		0.0570198	158	236
HMDB00684	kynurenine	0.116666	0.0633331	0.0654596	0.138472	2	2566	0.540575	0.462194	0	0			+-	0.0429	0.840336	0.13095	-0.0351357	0.0662458	0.215962	0.0480722	0.870759	2330	236
HMDB00127	glucuronate	0.360084	0.212822	0.0906562	0.166203	1	1948	0						?+	26.5551	0.840336		0.360084		0.212822		0.0906562	1712	236
HMDB00156	malate	0.116211	0.0670056	0.0828573	0.166203	2	2290	0.0772607	0.781045	0	0			++	11.8833	0.840336	0.110057	0.172584	0.0705678	0.213594	0.118855	0.41909	2054	236
HMDB00211	myo-inositol	0.110691	0.0645122	0.086195	0.166203	2	2564	0.192474	0.660865	0	0			++	0.0429	1.68067	0.102351	0.206741	0.0672547	0.228239	0.128047	0.365037	2330	234
HMDB04193	N1-Methyl-2-pyridone-5-carboxamide	0.112552	0.0659158	0.0877262	0.166203	1	2317	0						+?	0.600601		0.112552		0.0659158		0.0877262		2317
HMDB00462	allantoin	0.345576	0.218577	0.113872	0.197115	1	1889	0						?+	29.0862	0.840336		0.345576		0.218577		0.113872	1653	236
HMDB03681	4-acetamidobutanoate	0.101198	0.0641519	0.114685	0.197115	1	2320	0						+?	0.4719		0.101198		0.0641519		0.114685		2320
HMDB00167	threonine	-0.0971852	0.0635596	0.126254	0.210424	2	2560	0.119196	0.729909	0	0			--	0.3003	0.840336	-0.104117	-0.0277207	0.0666555	0.211003	0.118283	0.895478	2324	236
HMDB02329	oxalate (ethanedioate)	0.30561	0.216367	0.157814	0.255287	1	789	0						?+	76.2763	0.840336		0.30561		0.216367		0.157814	553	236
HMDB04949	N-palmitoyl-sphingosine (d18:1/16:0)	0.263081	0.205194	0.199805	0.313979	1	236	0						?+		0.840336		0.263081		0.205194		0.199805		236
HMDB01999	eicosapentaenoate (EPA; 20:5n3)	0.0783523	0.0647825	0.226484	0.346017	1	2330	0						+?	0.0429		0.0783523		0.0647825		0.226484		2330
HMDB07103	1-palmitoyl-2-linoleoyl-glycerol (16:0/18:2)	0.252862	0.225362	0.261851	0.389239	1	236	0						?+		0.840336		0.252862		0.225362		0.261851		236
HMDB00929	tryptophan	-0.0722243	0.0656287	0.271115	0.392403	2	2566	0.823182	0.364251	0	0			-+	0.0429	0.840336	-0.0898264	0.129204	0.0684362	0.231507	0.189332	0.576777	2330	236
HMDB01043	arachidonate (20:4n6)	0.0682915	0.0637543	0.284094	0.400646	1	2330	0						+?	0.0429		0.0682915		0.0637543		0.284094		2330
HMDB08994	1-stearoyl-2-linoleoyl-GPE (18:0/18:2)	0.193013	0.214947	0.369209	0.507663	1	236	0						?+		0.840336		0.193013		0.214947		0.369209		236
HMDB00637	glycochenodeoxycholate	0.0494604	0.0690897	0.474062	0.626266	1	2122	0						+?	8.96611		0.0494604		0.0690897		0.474062		2122
HMDB13678	4-hydroxyhippurate	0.0468305	0.0660387	0.47824	0.626266	1	2039	0						+?	12.5268		0.0468305		0.0660387		0.47824		2039
HMDB00099	cystathionine	-0.154105	0.22612	0.495545	0.633836	1	231	0						?-		2.94118		-0.154105		0.22612		0.495545		231
HMDB00254	succinate	0.0390647	0.0629526	0.534901	0.668627	2	2566	0.00147231	0.969392	0	0			++	0.0429	0.840336	0.0383441	0.0471622	0.0656938	0.220224	0.559436	0.830426	2330	236
HMDB11506	1-oleoylglycerophosphoethanolamine	0.0354354	0.0626061	0.57139	0.698366	2	2561	0.219784	0.639204	0	0			+-	0.2574	0.840336	0.0440666	-0.0643708	0.0652571	0.221906	0.4995	0.771754	2325	236
HMDB08993	1-stearoyl-2-oleoyl-GPE (18:0/18:1)	0.0990656	0.223845	0.658081	0.786836	1	236	0						?+		0.840336		0.0990656		0.223845		0.658081		236
HMDB00134	fumarate	0.0708156	0.209329	0.735139	0.828906	1	792	0						?+	76.1476	0.840336		0.0708156		0.209329		0.735139	556	236
HMDB00555	3-methyladipate	0.067803	0.214243	0.751641	0.828906	1	236	0						?+		0.840336		0.067803		0.214243		0.751641		236
HMDB00641	glutamine	-0.0689566	0.21535	0.748812	0.828906	1	1605	0						?-	41.2698	0.840336		-0.0689566		0.21535		0.748812	1369	236
HMDB11211	1-(1-enyl-palmitoyl)-2-linoleoyl-GPC (P-16:0/18:2)	-0.0672555	0.214216	0.753551	0.828906	1	236	0						?-		0.840336		-0.0672555		0.214216		0.753551		236
HMDB13127	hydroxybutyrylcarnitine	-0.0100521	0.0640552	0.875301	0.926826	2	2333	0.514885	0.473032	0	0			+-	9.90991	2.10084	0.00539645	-0.146803	0.0675765	0.201056	0.936351	0.465292	2100	233
HMDB00126	glycerol 3-phosphate (G3P)	-0.00839008	0.0621864	0.892677	0.926826	2	2564	2.30818	0.128695	0.034495	0.566758	0	0.896048	-+	0.1287	0.840336	-0.0361883	0.312712	0.0648223	0.220312	0.57666	0.15578	2328	236
HMDB00138	glycocholate	0.00851588	0.063384	0.893123	0.926826	2	2348	0.96341	0.326329	0	0			+-	9.39511	0.840336	0.0276122	-0.194169	0.0663028	0.216007	0.677076	0.368705	2112	236
HMDB00168	asparagine	-0.00672467	0.0641127	0.916465	0.933436	2	2250	0.320369	0.571386	0	0			+-	13.5993	0.840336	0.00381971	-0.131612	0.0667645	0.22977	0.954377	0.566782	2014	236
HMDB00148	glutamate	-0.00350812	0.0642466	0.956454	0.956454	2	2566	2.87445	0.0899958	0.0501815	0.652107	0	0.920856	-+	0.0429	0.840336	-0.0365309	0.355779	0.0671342	0.221441	0.58634	0.10813	2330	236
HMDB11103	1,7-dimethylurate					0	1606							??	31.1025								1606
