# Supplementary material for: Predictive metabolites for incident myocardial infarction: a two-step meta-analysis of individual patient data from six cohorts comprising 7897 individuals from the COnsortium of METabolomics Studies
Source: Cardiovasc Res. 2023 Sep 14;119(17):2743–54. doi: 10.1093/cvr/cvad147 (PMC10757581; doi:10.1093/cvr/cvad147)
Supplement: cvad147_Supplementary_Data [file cvad147_supplementary_data.zip › suppl_table7.xlsx]

## Sheet: suppl_table3
Supplementary Table 3: Metabolites associated (meta-analysis nominal p-value < 0.05) with prevalent MI, and that are also significantly associated with incident MI (meta-analysis FDR < 0.05). TE and SE refer to estimated overall treatment effect and standard error, respectively.
HMDB	Metabolite	TE fixed	SE TE fixed	P-value	FDR	Number of cohorts	Participant number	Q	Q p-value	tau2	I2	lower I2	upper I2	Direction of association	Missingness percetage ARIC	Missingness percetage ET2DS	Missingness percetage GDM	Missingness percetage HABC	Missingness percetage KORA	Missingness percetage TwinsUK	Beta ARIC	Beta ET2DS	Beta GDM	Beta HABC	Beta KORA	Beta TwinsUK	SE ARIC	SE ET2DS	SE GDM	SE HABC	SE KORA	SE TwinsUK	p-value ARIC	p-value ET2DS	p-value GDM	p-value HABC	p-value KORA	p-value TwinsUK	Participant number ARIC	Participant number ET2DS	Participant number GDM	Participant number HABC	Participant number KORA	Participant number TwinsUK
HMDB00840	2-hydroxyhippurate (salicylurate)	0.64371	0.123324	1.79226e-07	6.9898e-06	3	4719	0.727968	0.694902	0	0	0	0.714218	+??+?+	0.179971			0.0130435		0	0.589534			0.913635		0.686693	0.145334			0.3577		0.307257	4.98356e-05			0.0106434		0.0254231	2784			227		1708
HMDB00190	lactate	0.309403	0.0642827	1.48557e-06	5.6452e-05	6	8554	5.89198	0.316872	0.00629281	0.151389	0	0.784662	+++-+-	0	0.008	0	0.0130435	0	0	0.464556	0.231076	0.4936	-0.00470123	0.416272	-0.109226	0.152674	0.0963287	0.204707	0.314889	0.146222	0.307017	0.00234385	0.0164474	0.0158978	0.988088	0.00441539	0.722017	3395	992	468	227	1764	1708
HMDB00127	glucuronate	0.415787	0.123556	0.000764979	0.0283042	3	4767	3.10671	0.211537	0.0421232	0.356233	0	0.793051	+??+?-	0.165832			0.0130435		0	0.490865			0.593576		-0.0598279	0.152495			0.295674		0.300639	0.00128689			0.0446924		0.842261	2832			227		1708
HMDB06344	phenylacetylglutamine	0.268454	0.0912874	0.00327415	0.114595	3	6866	2.45727	0.292692	0.00430634	0.186088	0	0.915337	+???++	0.000294551				0	0	0.128422				0.425384	0.193907	0.135868				0.13612	0.290407	0.344558				0.00177762	0.50432	3394				1764	1708
HMDB10386	1-linoleoyl-GPC (18:2)	-0.242785	0.0894869	0.00666621	0.226651	4	7090	0.394854	0.941304	0	0	0	0	-??---	0.0011782			0.0130435	0	0	-0.289699			-0.336301	-0.199112	-0.158788	0.145822			0.287195	0.135985	0.293007	0.0469605			0.241605	0.143134	0.587868	3391			227	1764	1708
HMDB00462	allantoin	0.338763	0.128568	0.00841656	0.277747	3	4698	2.83167	0.242722	0.0400628	0.293704	0	0.926531	+??+?+	0.186156			0.0130435		0	0.311548			0.759074		0.0229221	0.157617			0.313518		0.315121	0.0480845			0.0154714		0.942012	2763			227		1708
HMDB00187	serine	-0.328668	0.125191	0.0086566	0.277747	3	5329	3.8983	0.142395	0.0888154	0.486955	0	0.850611	-??-?+	0.000294551			0.0130435		0	-0.365299			-0.704136		0.149363	0.151942			0.322472		0.303276	0.0162079			0.0289951		0.622367	3394			227		1708
HMDB00684	kynurenine	0.231005	0.0941657	0.0141602	0.438967	4	7094	11.7723	0.00820517	0.0905878	0.745165	0.290315	0.908494	+??-+-	0			0.0130435	0	0	0.0224078			-0.182689	0.602676	-0.1179	0.153866			0.294475	0.14522	0.293787	0.884212			0.535001	3.32344e+09	0.688191	3395			227	1764	1708
HMDB00123	glycine	-0.162014	0.0679614	0.0171295	0.513885	5	8500	11.3453	0.0229452	0.0587867	0.647432	0.0747214	0.865658	--+?--	0.000294551	0.008	0.0042735	0.234783	0	0	-0.490515	-0.188816	0.295859		-0.0423922	-0.395823	0.157128	0.102716	0.190543		0.149632	0.333024	0.00179774	0.0660272	0.120491		0.776939	0.234608	3394	992	466	176	1764	1708
HMDB00177	histidine	-0.14159	0.0618416	0.0220467	0.639354	6	8553	3.19127	0.670524	0	0	0	0.602426	---+-+	0	0.009	0	0.0130435	0	0	-0.290754	-0.120799	-0.167268	0.14586	-0.159701	0.13819	0.140183	0.096224	0.190296	0.279094	0.140824	0.292196	0.0380701	0.209338	0.379408	0.601238	0.256776	0.636258	3395	991	468	227	1764	1708
HMDB00767	pseudouridine	0.208795	0.0979973	0.0331201	0.927363	3	6867	2.89791	0.234815	0.0100052	0.309848	0	0.92821	+???++	0				0	0	0.0168453				0.36243	0.303804	0.149824				0.142416	0.31195	0.91048				0.0109318	0.330112	3395				1764	1708
HMDB00156	malate	0.196856	0.0935085	0.0352723	0.952352	4	6834	4.89713	0.179486	0.0536354	0.387397	0	0.790904	+??++-	0.0751105			0.0130435	0	0.0029274	0.26762			0.70248	0.145794	-0.222013	0.161045			0.319449	0.135726	0.292035	0.0965589			0.027875	0.282741	0.447118	3140			227	1764	1703
HMDB00929	tryptophan	-0.182596	0.0904648	0.0435475	1	4	7094	7.67581	0.0532092	0.0325593	0.609162	0	0.869208	-??-+-	0			0.0130435	0	0	-0.478427			-0.245628	0.0687336	-0.0668399	0.145456			0.309569	0.137462	0.293993	0.00100488			0.427515	0.617061	0.82015	3395			227	1764	1708
HMDB00167	threonine	-0.184475	0.0925903	0.0463294	1	4	7086	2.14238	0.543386	0	0	0	0.785582	-??---	0.00235641			0.0130435	0	0	-0.326843			-0.273252	-0.0410845	-0.290867	0.158085			0.290415	0.135319	0.313674	0.0386857			0.346755	0.761424	0.353776	3387			227	1764	1708
