# Supplementary material for: Predictive metabolites for incident myocardial infarction: a two-step meta-analysis of individual patient data from six cohorts comprising 7897 individuals from the COnsortium of METabolomics Studies
Source: Cardiovasc Res. 2023 Sep 14;119(17):2743–54. doi: 10.1093/cvr/cvad147 (PMC10757581; doi:10.1093/cvr/cvad147)
Supplement: cvad147_Supplementary_Data [file cvad147_supplementary_data.zip › suppl_table8.xlsx]

## Sheet: suppl_table4
Supplementary Table 4: Enrichment pathway analysis results showing all the identified pathways. ‘Total’ indicates the number of metabolites that are involved in each pathway, whereas ‘Hits’ indicates the number of metabolites associated with incident MI that is present in each pathway.
Pathway Name	Hits	Total	p	-log(p)	FDR	Impact	Matched Metabolites
Aminoacyl-tRNA biosynthesis	9	48	1e-06	6	8.44e-05	0.17	Glycine, Histidine, Glutamine, Serine, Asparagine, Glutamate, Isoleucine, Threonine, Tryptophan
Alanine, aspartate and glutamate metabolism	5	28	0.000441	3.36	0.0185	0.31	Glutamine, Aspargine, Glutamate, Fumarate, Succinate
Glyoxylate and dicarboxylate metabolism	5	32	0.00084	3.08	0.0204	0.15	Glycine, Glutamine, Serine, Glutamate, Malate
Glycine, serine and threonine metabolism	5	33	0.000973	3.01	0.0204	0.54	Glycine, Serine, Threonine, Dimethylglycine, Cystathionine
Arginine biosynthesis	3	14	0.00411	2.39	0.069	0.12	-
Nitrogen metabolism	2	6	0.00825	2.08	0.099	0	-
D-Glutamine and D-glutamate metabolism	2	6	0.00825	2.08	0.099	0.5	-
Citrate cycle (TCA cycle)	3	20	0.0116	1.93	0.116	0.11	-
Valine, leucine and isoleucine biosynthesis	2	8	0.0149	1.83	0.116	0	-
Ascorbate and aldarate metabolism	2	8	0.0149	1.83	0.116	0.5	-
Pyruvate metabolism	3	22	0.0152	1.82	0.116	0.03	-
Primary bile acid biosynthesis	4	46	0.024	1.62	0.168	0.08	-
Butanoate metabolism	2	15	0.0503	1.3	0.28	0	-
Nicotinate and nicotinamide metabolism	2	15	0.0503	1.3	0.28	0.14	-
Biosynthesis of unsaturated fatty acids	3	36	0.0556	1.25	0.28	0	-
Glycerophospholipid metabolism	3	36	0.0556	1.25	0.28	0.2	-
Histidine metabolism	2	16	0.0566	1.25	0.28	0.22	-
Tryptophan metabolism	3	41	0.0764	1.12	0.357	0.34	-
Sphingolipid metabolism	2	21	0.0918	1.04	0.406	0.27	-
Glycolysis / Gluconeogenesis	2	26	0.132	0.88	0.553	0	-
Galactose metabolism	2	27	0.14	0.854	0.56	0	-
Glutathione metabolism	2	28	0.149	0.828	0.568	0.11	-
Porphyrin and chlorophyll metabolism	2	30	0.166	0.78	0.581	0	-
Inositol phosphate metabolism	2	30	0.166	0.78	0.581	0.13	-
Cysteine and methionine metabolism	2	33	0.193	0.715	0.648	0.2	-
Caffeine metabolism	1	10	0.22	0.657	0.712	0	-
Arginine and proline metabolism	2	38	0.238	0.623	0.741	0.09	-
Pyrimidine metabolism	2	39	0.248	0.606	0.743	0.02	-
Tyrosine metabolism	2	42	0.275	0.56	0.797	0.02	-
Glycosylphosphatidylinositol (GPI)-anchor biosynthesis	1	14	0.295	0.531	0.825	0	-
Glycerolipid metabolism	1	16	0.329	0.483	0.892	0.04	-
Pentose and glucuronate interconversions	1	18	0.362	0.441	0.95	0.12	-
Fructose and mannose metabolism	1	20	0.393	0.405	1	0.03	-
beta-Alanine metabolism	1	21	0.408	0.389	1	0	-
Propanoate metabolism	1	23	0.437	0.359	1	0	-
Purine metabolism	2	65	0.479	0.319	1	0	-
Phosphatidylinositol signaling system	1	28	0.504	0.298	1	0.04	-
Arachidonic acid metabolism	1	36	0.595	0.225	1	0.31	-
Valine, leucine and isoleucine degradation	1	40	0.634	0.198	1	0	-
Steroid biosynthesis	1	42	0.652	0.185	1	0.03	-
Steroid hormone biosynthesis	1	85	0.886	0.0527	1	0.01	-
